# Supplementary material for: Establishment of Organoids From Human Epithelioid Sarcoma With the Air-Liquid Interface Organoid Cultures
Source: Front Oncol. 2022 May 23;12:893592. doi: 10.3389/fonc.2022.893592 (PMC9169059; doi:10.3389/fonc.2022.893592)
Supplement: Supplementary file 8 [file Table_1.xlsx]

## Sheet: Sheet1
Table S1 Culture medium composition of basal medium and organoid culture medium.
	Additive	SOURCE	IDENTIFIER	Final Conc.	Stock sol. conc.	Solvent	Dilution ratio	10mL	50mL (μl)
Basal Medium	Advanced DMEM/F12	Thermofisher Science	12634010	-	-	-	-	10mL	50mL
	Penicillin-Streptomycin	Thermofisher Science	15140122	1x	100x	-	100	100	500
	GlutaMAX	Thermofisher Science	35050061	1×	100x	-	100	100	500
	HEPES	Thermofisher Science	15630080	10mM	1000mM	-	100	100	500
	Organoid culture medium (Prostate)							Add to
	Additive	SOURCE	IDENTIFIER	Final Conc.	Stock sol. conc.	Solvent	Dilution ratio	10mL	50mL (μl)
	Basal Medium	-	-	-	-	-	-	10000	50000
	Gastrin I Human	Peprotech	250-38	10nM	4.766uM	0.1%NaOH	476.6	20.982	104.91
	Afamin/Wnt3a CM	MBL	J2-001	0.1	1	-	10	1000	5000
	N-Acetylcysteine	Wako	013−05133	1mM	1.0M	H2O	1000	10	50
	B-27 supplement	Gibco	17504044	1×	50x	-	50	200	1000
	recombinant human EGF	Sigma	E9644	50ng/mL	1000ug/mL	0.1%BSA-PBS	20000	0.5	2.5
	Noggin, Human	Peprotech	120-10C	100ng/ml	100ug/mL	0.1%BSA/PBS	1000	10	50
	A-83-01 (TGFβ Inhibitor)	Wako	24024	500nM	5mM	DMSO	10000	1	5
	SB-202190	Chemscene	CS-0141	10μM	10mM	DMSO	1000	10	50
	R-Spondin (Recombinant Human R-Spondin-1)	R&D	4645-RS	500ng/ml	100ug/mL	0.1%BSA-PBS	200	50	250
	Nicotinamide	Sigma	N3376	10mM	1M	PBS	100	100	500
