# Supplementary material for: Establishment of Organoids From Human Epithelioid Sarcoma With the Air-Liquid Interface Organoid Cultures
Source: Front Oncol. 2022 May 23;12:893592. doi: 10.3389/fonc.2022.893592 (PMC9169059; doi:10.3389/fonc.2022.893592)
Supplement: Supplementary file 9 [file Table_2.xlsx]

## Sheet: Sheet1
Table S2 Primer list used in this study.
Gene	F or R	Sequence
EWS-FLI1	Forward	CAGAACACCTATGGGCAACC
	Reverse	ATTCATGTTGGGCTTGCTTT
genomicEWS-FLI1	Forward	TGTAAATTAATGGTACAGAGGTAAATGC
	Reverse	ATCTGATACGGATCTAAGGAAATAAAAA
INICD1	Forward	CTGAGCAAGACCTTCGGGCAG
	Reverse	GATGGCTGGCACAAACGTCAG
INICD2	Forward	AGATCGATGGGCAGAAGCTGC
	Reverse	TGGAATGTGTACCGGGAAGGG
GAPDH	Forward	GGTGAAGGTCGGAGTCAACG
	Reverse	GGTCATGAGTCCTTCCACGAT
