# Supplementary material for: Establishment of Organoids From Human Epithelioid Sarcoma With the Air-Liquid Interface Organoid Cultures
Source: Front Oncol. 2022 May 23;12:893592. doi: 10.3389/fonc.2022.893592 (PMC9169059; doi:10.3389/fonc.2022.893592)
Supplement: Supplementary file 11 [file Table_4.xlsx]

## Sheet: Sheet1
Table S4 Downregulated gene list in EPS ODX compared to the normal tissue at fold changes >2.
ID	Symbol	ExpMean	Exp Samples A	Exp Samples B	log2FC	lfcSE	Stat	p-value	padj
ENSG00000143632.14	ACTA1	11899.8	35682.8	8.339	-11.9	0.588	-22.889	6.0e-116	1.9e-112
ENSG00000156885.5	COX6A2	2106.41	6317.77	0.733	-11.832	0.927	-15.69	1.8e-55	5.9e-53
ENSG00000104879.4	CKM	4840.62	14515.8	3.037	-11.812	0.586	-23.105	4.1e-118	1.7e-114
ENSG00000111245.14	MYL2	4575.86	13720.3	3.645	-11.528	0.638	-20.686	4.6e-95	6.1e-92
ENSG00000198125.12	MB	3636.86	10904	3.282	-11.314	0.585	-23.217	3.1e-119	1.9e-115
ENSG00000164879.6	CA3	1453.33	4358.46	0.771	-11.265	0.596	-23.591	4.8e-123	6.0e-119
ENSG00000168530.15	MYL1	1832.55	5494.38	1.641	-11.023	0.597	-22.077	5.3e-108	8.9e-105
ENSG00000101470.9	TNNC2	3708.92	11118	4.385	-11.012	0.621	-20.355	4.2e-92	5.1e-89
ENSG00000196091.13	MYBPC1	1433	4296.43	1.279	-10.881	0.616	-22.053	9.0e-108	1.4e-104
ENSG00000092054.12	MYH7	1326.64	3977.64	1.147	-10.856	0.567	-23.085	6.5e-118	2.4e-114
ENSG00000159173.18	TNNI1	1504.19	4509.29	1.637	-10.74	0.541	-22.168	6.9e-109	1.3e-105
ENSG00000114854.7	TNNC1	3108.95	9317.14	4.853	-10.637	0.712	-17.221	1.8e-66	9.3e-64
ENSG00000125414.18	MYH2	970.388	2909.44	0.862	-10.61	0.536	-24.634	5.4e-134	1.4e-129
ENSG00000170290.3	SLN	1421.71	4261.6	1.771	-10.587	0.629	-20.088	9.4e-90	1.0e-86
ENSG00000239474.6	KLHL41	809.484	2427.27	0.591	-10.576	0.576	-23.195	5.1e-119	2.6e-115
ENSG00000173991.5	TCAP	1622.22	4861.99	2.341	-10.507	0.553	-22.451	1.2e-111	3.5e-108
ENSG00000130595.18	TNNT3	2035.11	6098.81	3.254	-10.486	0.601	-21.41	1.1e-101	1.5e-98
ENSG00000177791.11	MYOZ1	632.299	1896.12	0.389	-10.415	0.698	-19.528	6.3e-85	5.4e-82
ENSG00000180209.11	MYLPF	2646.83	7930.37	5.059	-10.354	0.585	-22.175	6.0e-109	1.3e-105
ENSG00000109061.9	MYH1	590.467	1770.54	0.43	-10.275	0.602	-22.158	8.7e-109	1.6e-105
ENSG00000164708.5	PGAM2	364.286	1092.38	0.24	-9.785	3.89	-3.447	5.7e-4	0.004
ENSG00000130598.15	TNNI2	1639.72	4910.01	4.578	-9.782	0.575	-19.929	2.3e-88	2.2e-85
ENSG00000188536.13	HBA2	537.427	1610.24	1.02	-9.64	4.269	-2.849	0.004	0.024
ENSG00000168333.13	PPDPFL	283.939	851.57	0.124	-9.567	1.172	-12.311	7.9e-35	1.3e-32
ENSG00000154553.14	PDLIM3	478.154	1432.68	0.891	-9.567	0.573	-20.536	1.0e-93	1.3e-90
ENSG00000197893.13	NRAP	307.552	922.216	0.22	-9.563	0.659	-20.246	3.9e-91	4.4e-88
ENSG00000161281.10	COX7A1	704.872	2110.84	1.888	-9.514	0.768	-17.021	5.7e-65	2.7e-62
ENSG00000183091.19	NEB	836.987	2505.45	2.755	-9.383	0.534	-23.373	8.1e-121	6.8e-117
ENSG00000160808.9	MYL3	472.323	1414.64	1.164	-9.353	0.624	-18.552	7.8e-77	6.0e-74
ENSG00000004776.12	HSPB6	300.454	900.496	0.433	-9.297	0.652	-19.068	4.7e-81	3.7e-78
ENSG00000121769.7	FABP3	405.778	1215.28	1.028	-9.228	0.688	-17.349	2.0e-67	1.0e-64
ENSG00000086967.9	MYBPC2	290.409	870.062	0.582	-9.105	0.688	-19.94	1.8e-88	1.9e-85
ENSG00000206172.8	HBA1	250.225	749.806	0.434	-9.032	2.937	-4.199	2.7e-5	2.7e-4
ENSG00000182676.4	PPP1R27	237.761	712.422	0.43	-8.962	0.701	-16.86	8.9e-64	4.1e-61
ENSG00000170807.11	LMOD2	184.459	553.107	0.134	-8.932	0.762	-17.966	3.6e-72	2.3e-69
ENSG00000077522.12	ACTN2	517.313	1547.43	2.255	-8.894	0.655	-18.036	1.0e-72	6.6e-70
ENSG00000163092.19	XIRP2	170.467	511.204	0.098	-8.866	0.616	-22.221	2.2e-109	5.0e-106
ENSG00000186439.12	TRDN	167.655	502.781	0.092	-8.85	0.703	-19.61	1.3e-85	1.2e-82
ENSG00000129170.8	CSRP3	177.889	533.301	0.184	-8.818	0.77	-16.578	1.0e-61	4.4e-59
ENSG00000175084.11	DES	2538.81	7584.37	16.032	-8.799	0.644	-17.764	1.3e-70	7.7e-68
ENSG00000091482.6	SMPX	160.869	482.374	0.117	-8.757	1.038	-12.727	4.2e-37	7.2e-35
ENSG00000240045.1	DWORF	305.02	912.807	1.126	-8.748	0.635	-17.343	2.2e-67	1.2e-64
ENSG00000122367.19	LDB3	312.95	936.228	1.311	-8.664	0.555	-19.152	9.3e-82	7.6e-79
ENSG00000168334.8	XIRP1	144.252	432.603	0.077	-8.654	0.762	-18.271	1.4e-74	9.9e-72
ENSG00000164309.14	CMYA5	215.256	644.554	0.607	-8.65	0.591	-21.949	8.8e-107	1.3e-103
ENSG00000158022.6	TRIM63	136.29	408.643	0.113	-8.524	0.82	-16.13	1.6e-58	6.0e-56
ENSG00000272573.5	MUSTN1	266.869	798.085	1.261	-8.465	0.654	-16.295	1.1e-59	4.2e-57
ENSG00000168509.19	HFE2	107.973	323.705	0.106	-8.197	0.823	-15.46	6.4e-54	2.1e-51
ENSG00000101210.11	EEF1A2	454.304	1355.45	3.732	-8.163	0.531	-18.407	1.2e-75	8.6e-73
ENSG00000128591.15	FLNC	138.287	413.849	0.506	-8.106	0.803	-13.616	3.2e-42	6.7e-40
ENSG00000143318.12	CASQ1	267.163	797.522	1.984	-8.064	0.798	-14.055	7.2e-45	1.7e-42
ENSG00000116748.21	AMPD1	111.142	332.927	0.25	-8.061	0.786	-16.779	3.5e-63	1.6e-60
ENSG00000004799.7	PDK4	325.952	971.592	3.132	-7.879	0.564	-17.028	5.1e-65	2.5e-62
ENSG00000131730.15	CKMT2	130.219	389.264	0.697	-7.845	0.674	-15.995	1.4e-57	4.9e-55
ENSG00000248746.5	ACTN3	108.65	325.077	0.437	-7.826	0.689	-17.928	7.1e-72	4.4e-69
ENSG00000173641.17	HSPB7	124.649	372.64	0.653	-7.821	0.649	-17.405	7.5e-68	4.0e-65
ENSG00000155657.26	TTN	103.177	308.789	0.371	-7.82	0.514	-22.307	3.2e-110	8.0e-107
ENSG00000068976.13	PYGM	797.431	2372.51	9.891	-7.768	0.633	-18.319	5.9e-75	4.2e-72
ENSG00000124701.5	APOBEC2	137.06	409.411	0.885	-7.766	0.623	-16.405	1.7e-60	7.1e-58
ENSG00000101306.10	MYLK2	95.432	285.645	0.326	-7.756	0.674	-17.422	5.6e-68	3.1e-65
ENSG00000134020.7	PEBP4	83.846	251.151	0.194	-7.722	2.937	-4.023	5.8e-5	5.4e-4
ENSG00000079393.20	DUSP13	69.634	208.901	0	-7.714	1.566	-9.874	5.4e-23	4.7e-21
ENSG00000120729.9	MYOT	203.786	607.504	1.927	-7.7	0.616	-19.528	6.4e-85	5.4e-82
ENSG00000133878.8	DUSP26	65.731	197.192	0	-7.631	1.561	-10.27	9.6e-25	9.5e-23
ENSG00000010282.14	HHATL	78.413	234.825	0.207	-7.611	1.047	-11.894	1.3e-32	1.8e-30
ENSG00000101605.12	MYOM1	100.388	299.989	0.588	-7.567	0.591	-19.635	7.8e-86	7.3e-83
ENSG00000198523.5	PLN	71.523	214.274	0.147	-7.552	0.747	-15.856	1.3e-56	4.4e-54
ENSG00000163380.15	LMOD3	69.668	208.755	0.124	-7.544	0.655	-17.921	8.1e-72	4.9e-69
ENSG00000227877.6	MRLN	101.894	304.395	0.644	-7.537	0.813	-11.213	3.5e-29	4.3e-27
ENSG00000196218.12	RYR1	100.545	300.311	0.663	-7.502	0.602	-19.987	7.2e-89	7.6e-86
ENSG00000214872.8	SMTNL1	75.477	225.835	0.298	-7.45	0.677	-16.157	1.0e-58	3.9e-56
ENSG00000148377.5	IDI2	56.304	168.868	0.022	-7.377	1.469	-9.576	1.0e-21	8.0e-20
ENSG00000138100.13	TRIM54	73.759	220.472	0.402	-7.303	0.685	-15.703	1.4e-55	4.9e-53
ENSG00000111046.3	MYF6	50.091	150.273	0	-7.241	1.566	-9.863	6.0e-23	5.2e-21
ENSG00000172399.5	MYOZ2	52.32	156.87	0.044	-7.24	0.93	-14.104	3.6e-45	8.5e-43
ENSG00000172403.10	SYNPO2	83.4	248.871	0.665	-7.229	0.802	-12.962	2.0e-38	3.6e-36
ENSG00000156219.16	ART3	60.347	180.533	0.253	-7.178	0.725	-14.785	1.8e-49	5.1e-47
ENSG00000175564.12	UCP3	94.525	281.66	0.957	-7.174	0.664	-14.994	8.1e-51	2.4e-48
ENSG00000170323.8	FABP4	54.433	163.026	0.137	-7.172	1.072	-10.583	3.6e-26	3.8e-24
ENSG00000163157.14	TMOD4	182.19	541.027	2.772	-7.167	0.731	-14.592	3.2e-48	8.2e-46
ENSG00000119938.8	PPP1R3C	83.049	247.592	0.777	-7.128	0.63	-15.311	6.4e-53	2.0e-50
ENSG00000234475.5	HSPA1A	60.825	181.755	0.361	-7.07	0.644	-16.071	4.1e-58	1.5e-55
ENSG00000164440.14	TXLNB	47.406	142.067	0.075	-7.056	0.75	-16.451	8.2e-61	3.5e-58
ENSG00000185739.13	SRL	54.77	163.826	0.242	-7.052	0.594	-18.198	5.4e-74	3.6e-71
ENSG00000108823.15	SGCA	74.131	221.029	0.681	-7.045	0.755	-14.698	6.6e-49	1.8e-46
ENSG00000184544.11	DHRS7C	43.458	130.374	0	-7.038	1.578	-9.176	4.5e-20	3.2e-18
ENSG00000148677.6	ANKRD1	74.279	221.444	0.697	-7.034	0.911	-10.489	9.7e-26	9.9e-24
ENSG00000165887.11	ANKRD2	74.237	221.201	0.755	-6.984	0.628	-15.121	1.2e-51	3.6e-49
ENSG00000163126.14	ANKRD23	189.108	560.455	3.435	-6.984	0.539	-18.243	2.4e-74	1.6e-71
ENSG00000188176.11	SMTNL2	44.767	134.15	0.076	-6.973	0.872	-13.77	3.9e-43	8.2e-41
ENSG00000140986.7	RPL3L	94.502	280.811	1.348	-6.907	0.555	-16.669	2.2e-62	9.9e-60
ENSG00000215861.5	AC245297.1	41.665	124.841	0.076	-6.869	1.203	-9.858	6.4e-23	5.5e-21
ENSG00000281013.2	NDUFA6	38.504	115.512	0	-6.864	1.578	-9.185	4.1e-20	3.0e-18
ENSG00000132429.9	POPDC3	37.209	111.626	0	-6.815	1.576	-9.257	2.1e-20	1.5e-18
ENSG00000173221.13	GLRX	66.164	196.896	0.798	-6.782	0.646	-13.506	1.4e-41	3.0e-39
ENSG00000167815.11	PRDX2	91.396	271.158	1.515	-6.758	0.619	-14.396	5.5e-47	1.4e-44
ENSG00000108878.4	CACNG1	37.459	112.262	0.057	-6.743	1.191	-10.379	3.1e-25	3.1e-23
ENSG00000130957.4	FBP2	40.012	119.754	0.142	-6.725	0.891	-12.522	5.7e-36	9.4e-34
ENSG00000133454.15	MYO18B	36.666	109.895	0.051	-6.722	1.015	-13.644	2.2e-42	4.6e-40
ENSG00000109846.7	CRYAB	1164.41	3428.83	32.196	-6.691	0.849	-10.858	1.8e-27	2.0e-25
ENSG00000177354.11	C10orf71	35.664	106.885	0.054	-6.677	0.727	-16.353	4.1e-60	1.7e-57
ENSG00000178104.19	PDE4DIP	440.417	1297.79	11.731	-6.673	0.519	-17.866	2.2e-71	1.3e-68
ENSG00000115593.14	SMYD1	33.994	101.956	0.013	-6.667	1.173	-12.093	1.2e-33	1.7e-31
ENSG00000169271.2	HSPB3	35.257	105.642	0.065	-6.646	1.498	-8.179	2.9e-16	1.5e-14
ENSG00000018625.14	ATP1A2	122.64	362.456	2.732	-6.606	0.635	-17.22	1.9e-66	9.3e-64
ENSG00000112782.16	CLIC5	34.241	102.543	0.089	-6.571	0.796	-16.022	9.0e-58	3.3e-55
ENSG00000112183.14	RBM24	37.847	113.092	0.224	-6.542	0.912	-11.123	9.7e-29	1.2e-26
ENSG00000189058.8	APOD	37.7	112.65	0.225	-6.535	0.905	-12.012	3.1e-33	4.6e-31
ENSG00000157119.11	KLHL40	30.516	91.547	0	-6.532	1.564	-10.007	1.4e-23	1.3e-21
ENSG00000036448.9	MYOM2	41.754	124.494	0.384	-6.503	0.822	-15.606	6.6e-55	2.2e-52
ENSG00000139914.6	FITM1	41.525	123.653	0.46	-6.415	0.73	-13.428	4.1e-41	8.2e-39
ENSG00000167476.10	JSRP1	54.412	161.417	0.91	-6.41	0.675	-14.089	4.4e-45	1.0e-42
ENSG00000215187.10	FAM166B	32.746	97.897	0.171	-6.4	0.978	-10.79	3.8e-27	4.2e-25
ENSG00000196296.13	ATP2A1	815.183	2390.86	27.345	-6.399	0.564	-17.458	3.0e-68	1.7e-65
ENSG00000274137.2	MYOM2	38.349	114.302	0.373	-6.392	0.826	-14.825	1.0e-49	2.9e-47
ENSG00000081248.10	CACNA1S	28.403	85.123	0.043	-6.367	0.743	-16.632	4.1e-62	1.8e-59
ENSG00000105048.16	TNNT1	3516.41	10287.5	130.857	-6.286	0.512	-15.171	5.5e-52	1.7e-49
ENSG00000104369.4	JPH1	28.53	85.365	0.112	-6.279	0.798	-14.185	1.1e-45	2.7e-43
ENSG00000185482.7	STAC3	283.501	830.385	10.059	-6.232	0.578	-14.389	6.1e-47	1.5e-44
ENSG00000117115.12	PADI2	33.243	99.037	0.346	-6.215	0.648	-14.801	1.4e-49	4.1e-47
ENSG00000182253.14	SYNM	79.274	233.469	2.177	-6.206	0.572	-14.679	8.8e-49	2.3e-46
ENSG00000185437.13	SH3BGR	95.675	281.352	2.837	-6.201	0.582	-14.95	1.6e-50	4.6e-48
ENSG00000164122.8	ASB5	33.851	100.768	0.392	-6.192	0.716	-15.424	1.1e-53	3.6e-51
ENSG00000167588.12	GPD1	71.043	209.372	1.879	-6.191	0.628	-15.048	3.5e-51	1.1e-48
ENSG00000198467.14	TPM2	3803.69	11107	152.03	-6.182	0.53	-14.819	1.1e-49	3.2e-47
ENSG00000168899.4	VAMP5	53.296	157.511	1.189	-6.178	0.769	-11.048	2.2e-28	2.6e-26
ENSG00000022267.16	FHL1	1015.59	2966.67	40.043	-6.176	0.848	-9.467	2.9e-21	2.2e-19
ENSG00000204219.9	TCEA3	74.521	219.308	2.127	-6.139	0.56	-14.489	1.4e-47	3.6e-45
ENSG00000165795.23	NDRG2	233.398	682.529	8.832	-6.119	0.667	-13.77	3.8e-43	8.2e-41
ENSG00000100628.11	ASB2	97.757	286.816	3.228	-6.089	0.593	-13.82	1.9e-43	4.2e-41
ENSG00000160097.16	FNDC5	33.342	99.015	0.506	-6.054	0.73	-13.249	4.6e-40	8.9e-38
ENSG00000188716.5	DUPD1	21.607	64.821	0	-6.04	1.647	-7.638	2.2e-14	9.4e-13
ENSG00000132329.10	RAMP1	23.417	69.968	0.141	-5.959	1.239	-8.786	1.6e-18	9.8e-17
ENSG00000136732.15	GYPC	21.532	64.48	0.058	-5.951	1.211	-9.51	1.9e-21	1.5e-19
ENSG00000162614.18	NEXN	69.62	204.222	2.318	-5.951	0.573	-15.968	2.1e-57	7.5e-55
ENSG00000163827.12	LRRC2	24.683	73.622	0.214	-5.941	0.621	-15.777	4.5e-56	1.5e-53
ENSG00000163995.19	ABLIM2	22.941	68.558	0.132	-5.941	0.822	-12.852	8.4e-38	1.5e-35
ENSG00000146147.14	MLIP	21.664	64.843	0.075	-5.937	0.789	-13.232	5.7e-40	1.1e-37
ENSG00000102683.7	SGCG	21.308	63.75	0.088	-5.895	2.937	-3.741	1.8e-4	0.002
ENSG00000092529.23	CAPN3	110.688	323.012	4.526	-5.874	0.597	-14.461	2.1e-47	5.4e-45
ENSG00000156804.7	FBXO32	66.924	196.045	2.363	-5.872	0.618	-16.051	5.7e-58	2.1e-55
ENSG00000166317.11	SYNPO2L	20.989	62.702	0.133	-5.813	0.653	-16.008	1.1e-57	4.1e-55
ENSG00000154415.7	PPP1R3A	18.87	56.553	0.029	-5.805	0.94	-13.156	1.6e-39	3.0e-37
ENSG00000182533.6	CAV3	20.253	60.547	0.106	-5.799	0.971	-11.047	2.3e-28	2.6e-26
ENSG00000274642.1	AC244669.2	18.106	54.318	0	-5.79	1.627	-7.935	2.1e-15	9.9e-14
ENSG00000181856.14	SLC2A4	19.321	57.702	0.131	-5.698	0.688	-14.772	2.2e-49	6.2e-47
ENSG00000145358.6	DDIT4L	60.201	175.705	2.449	-5.679	0.621	-16.471	5.9e-61	2.5e-58
ENSG00000170162.13	VGLL2	16.927	50.713	0.033	-5.645	1.198	-10.026	1.2e-23	1.1e-21
ENSG00000122477.12	LRRC39	42.998	125.898	1.548	-5.638	0.581	-12.975	1.7e-38	3.1e-36
ENSG00000078328.20	RBFOX1	20.123	59.898	0.236	-5.623	3.452	-3.224	0.001	0.008
ENSG00000143365.17	RORC	16.876	50.533	0.048	-5.619	0.894	-12.677	8.0e-37	1.4e-34
ENSG00000235657.9	HLA-A	22.118	65.64	0.357	-5.618	0.901	-9.684	3.5e-22	2.9e-20
ENSG00000143028.8	SYPL2	19.212	57.213	0.212	-5.586	0.934	-12.96	2.1e-38	3.7e-36
ENSG00000108515.17	ENO3	1992.94	5739.18	119.814	-5.57	0.55	-14.115	3.1e-45	7.4e-43
ENSG00000134769.21	DTNA	20.114	59.767	0.287	-5.561	0.793	-13.475	2.2e-41	4.4e-39
ENSG00000174429.3	ABRA	16.589	49.599	0.085	-5.544	0.796	-13.273	3.3e-40	6.5e-38
ENSG00000214097.4	SMCO1	16.786	50.15	0.104	-5.534	0.863	-11.912	1.0e-32	1.5e-30
ENSG00000160539.5	PLPP7	26.417	77.826	0.713	-5.524	0.711	-12.469	1.1e-35	1.8e-33
ENSG00000136383.6	ALPK3	26.821	78.971	0.747	-5.517	0.586	-14.603	2.7e-48	7.0e-46
ENSG00000155792.9	DEPTOR	30.51	89.528	1	-5.5	0.843	-9.621	6.5e-22	5.2e-20
ENSG00000172995.16	ARPP21	18.048	53.725	0.21	-5.499	0.905	-11.996	3.7e-33	5.5e-31
ENSG00000163110.14	PDLIM5	200.704	578.126	11.994	-5.478	0.536	-11.388	4.8e-30	6.2e-28
ENSG00000151967.18	SCHIP1	22.313	65.879	0.53	-5.45	0.614	-12.295	9.7e-35	1.5e-32
ENSG00000175946.8	KLHL38	14.224	42.671	0	-5.449	1.584	-8.932	4.2e-19	2.7e-17
ENSG00000072954.6	TMEM38A	50.185	145.795	2.38	-5.441	0.564	-15.081	2.2e-51	6.6e-49
ENSG00000163050.16	COQ8A	171.563	493.792	10.449	-5.434	0.516	-13.925	4.5e-44	1.0e-41
ENSG00000127324.8	TSPAN8	14.064	42.193	0	-5.433	1.61	-8.263	1.4e-16	7.5e-15
ENSG00000070182.20	SPTB	17.09	50.863	0.203	-5.43	0.678	-16.437	1.0e-60	4.3e-58
ENSG00000163431.12	LMOD1	18.278	54.249	0.293	-5.418	0.678	-13.084	4.1e-39	7.7e-37
ENSG00000142675.17	CNKSR1	19.893	58.867	0.407	-5.411	0.79	-10.759	5.4e-27	5.8e-25
ENSG00000213144.2	AC084880.1	27.121	79.521	0.92	-5.39	0.931	-8.418	3.8e-17	2.1e-15
ENSG00000170681.6	CAVIN4	29.159	85.295	1.091	-5.367	0.567	-13.502	1.5e-41	3.1e-39
ENSG00000266964.5	FXYD1	321.333	921.254	21.372	-5.365	0.867	-8.47	2.4e-17	1.4e-15
ENSG00000163833.7	FBXO40	14.425	43.132	0.071	-5.365	0.721	-14.739	3.6e-49	9.9e-47
ENSG00000183386.9	FHL3	234.302	671.75	15.578	-5.343	0.532	-12.967	1.9e-38	3.4e-36
ENSG00000167676.4	PLIN4	28.033	81.988	1.056	-5.335	0.59	-13.078	4.4e-39	8.2e-37
ENSG00000118729.11	CASQ2	17.633	52.259	0.32	-5.334	0.972	-8.843	9.3e-19	6.0e-17
ENSG00000198842.9	DUSP27	13.568	40.592	0.056	-5.3	1.031	-11.769	5.7e-32	7.9e-30
ENSG00000177752.14	YIPF7	12.463	37.389	0	-5.263	1.643	-7.689	1.5e-14	6.4e-13
ENSG00000141161.11	UNC45B	20.019	58.925	0.567	-5.257	0.748	-11.867	1.8e-32	2.5e-30
ENSG00000178821.12	TMEM52	52.391	151.064	3.055	-5.229	0.664	-11.68	1.6e-31	2.2e-29
ENSG00000168427.8	KLHL30	13.646	40.71	0.114	-5.226	0.715	-13.794	2.8e-43	6.0e-41
ENSG00000132386.10	SERPINF1	87.335	250.538	5.734	-5.223	0.565	-13.834	1.6e-43	3.5e-41
ENSG00000149596.6	JPH2	15.207	45.123	0.25	-5.206	0.916	-9.874	5.4e-23	4.7e-21
ENSG00000165092.12	ALDH1A1	13.882	41.319	0.163	-5.185	0.865	-11.788	4.5e-32	6.3e-30
ENSG00000105711.11	SCN1B	56.392	161.953	3.612	-5.143	0.702	-9.659	4.5e-22	3.7e-20
ENSG00000165192.13	ASB11	12.341	36.861	0.081	-5.13	2.633	-4.245	2.2e-5	2.3e-4
ENSG00000151632.17	AKR1C2	61.936	177.497	4.156	-5.114	0.763	-9.007	2.1e-19	1.4e-17
ENSG00000007314.12	SCN4A	12.066	36.003	0.098	-5.075	0.874	-14.058	6.9e-45	1.6e-42
ENSG00000183785.14	TUBA8	27.48	79.63	1.405	-5.067	0.599	-12.011	3.1e-33	4.6e-31
ENSG00000077009.13	NMRK2	14.924	44.056	0.358	-5.052	1.103	-9.066	1.2e-19	8.6e-18
ENSG00000069535.13	MAOB	11.211	33.536	0.049	-5.041	0.961	-11.23	2.9e-29	3.6e-27
ENSG00000112186.11	CAP2	66.491	189.872	4.8	-5.04	0.573	-12.11	9.3e-34	1.4e-31
ENSG00000172458.4	IL17D	29.315	84.731	1.607	-5.039	0.705	-10.238	1.3e-24	1.3e-22
ENSG00000058404.19	CAMK2B	16.092	47.317	0.48	-5.029	0.702	-13.77	3.8e-43	8.2e-41
ENSG00000118804.8	STBD1	11.328	33.841	0.072	-5.023	0.792	-13.031	8.2e-39	1.5e-36
ENSG00000153531.13	ADPRHL1	21.824	63.447	1.012	-5.001	0.595	-13.46	2.7e-41	5.4e-39
ENSG00000187193.8	MT1X	981.949	2774.46	85.693	-5.001	0.722	-8.661	4.7e-18	2.8e-16
ENSG00000163220.10	S100A9	10.313	30.939	0	-4.997	1.8	-6.186	6.2e-10	1.5e-8
ENSG00000167549.18	CORO6	73.459	209.034	5.672	-4.976	0.573	-11.167	5.9e-29	7.3e-27
ENSG00000164318.17	EGFLAM	13.367	39.525	0.288	-4.976	0.861	-10.959	6.0e-28	6.9e-26
ENSG00000198881.9	ASB12	9.895	29.684	0	-4.939	1.63	-7.897	2.9e-15	1.3e-13
ENSG00000115592.11	PRKAG3	10.193	30.508	0.036	-4.927	1.103	-9.616	6.8e-22	5.5e-20
ENSG00000154358.20	OBSCN	89.209	252.799	7.415	-4.915	0.567	-13.026	8.7e-39	1.6e-36
ENSG00000129538.13	RNASE1	9.673	29.018	0	-4.908	1.652	-7.566	3.8e-14	1.6e-12
ENSG00000064042.17	LIMCH1	13.676	40.251	0.388	-4.893	0.704	-12.929	3.1e-38	5.4e-36
ENSG00000105357.16	MYH14	16.285	47.552	0.651	-4.878	0.574	-14.679	8.7e-49	2.3e-46
ENSG00000081189.15	MEF2C	55.373	157.322	4.398	-4.874	0.711	-8.756	2.0e-18	1.2e-16
ENSG00000248713.1	AC083902.2	9.436	28.291	0.008	-4.861	1.02	-12.877	6.1e-38	1.1e-35
ENSG00000170276.5	HSPB2	9.782	29.241	0.053	-4.844	1.279	-8.273	1.3e-16	7.0e-15
ENSG00000171992.12	SYNPO	154.846	435.938	14.299	-4.836	0.514	-11.653	2.2e-31	3.0e-29
ENSG00000161896.11	IP6K3	11.392	33.699	0.238	-4.809	0.822	-10.506	8.1e-26	8.4e-24
ENSG00000111907.20	TPD52L1	16.282	47.388	0.729	-4.806	0.75	-8.37	5.7e-17	3.1e-15
ENSG00000029534.20	ANK1	78.304	220.795	7.058	-4.783	0.84	-5.414	6.2e-8	1.1e-6
ENSG00000205678.7	TECRL	12.074	35.426	0.398	-4.704	0.624	-11.826	2.9e-32	4.1e-30
ENSG00000144712.11	CAND2	12.847	37.567	0.487	-4.697	0.615	-14.025	1.1e-44	2.5e-42
ENSG00000170667.14	RASA4B	17.776	51.25	1.038	-4.68	0.598	-11.718	1.0e-31	1.4e-29
ENSG00000136842.13	TMOD1	24.823	70.832	1.818	-4.672	0.857	-8.03	9.8e-16	4.8e-14
ENSG00000224982.3	TMEM233	8.432	25.226	0.035	-4.663	3.664	-2.921	0.003	0.02
ENSG00000126016.15	AMOT	8.48	25.33	0.055	-4.642	0.845	-11.345	7.8e-30	1.0e-27
ENSG00000143434.15	SEMA6C	24.587	70.054	1.853	-4.638	0.583	-12.298	9.2e-35	1.5e-32
ENSG00000187486.5	KCNJ11	12.497	36.477	0.506	-4.637	0.652	-11.436	2.8e-30	3.6e-28
ENSG00000135902.9	CHRND	8.673	25.853	0.083	-4.632	1.019	-10.176	2.5e-24	2.5e-22
ENSG00000143546.9	S100A8	7.749	23.246	0	-4.6	1.944	-5.37	7.9e-8	1.4e-6
ENSG00000172348.14	RCAN2	10.406	30.603	0.308	-4.595	0.968	-8.265	1.4e-16	7.4e-15
ENSG00000078814.15	MYH7B	11.54	33.738	0.441	-4.591	0.606	-12.26	1.5e-34	2.3e-32
ENSG00000262855.1	AC012146.4	7.514	22.541	0	-4.557	3.05	-2.687	0.007	0.037
ENSG00000185028.3	LRRC14B	8.119	24.208	0.075	-4.551	3.665	-2.598	0.009	0.045
ENSG00000124743.5	KLHL31	9.468	27.924	0.24	-4.544	0.681	-12.147	6.0e-34	9.1e-32
ENSG00000129152.3	MYOD1	7.364	22.092	0	-4.529	1.621	-8.044	8.7e-16	4.3e-14
ENSG00000143171.12	RXRG	8.657	25.655	0.158	-4.524	0.977	-8.322	8.6e-17	4.7e-15
ENSG00000272414.5	FAM47E-STBD1	9.767	28.692	0.304	-4.509	0.889	-8.699	3.4e-18	2.0e-16
ENSG00000225691.7	HLA-C	10.966	31.994	0.453	-4.505	0.776	-10.044	9.7e-24	9.0e-22
ENSG00000181418.7	DDN	10.999	32.075	0.46	-4.502	0.601	-12.461	1.2e-35	2.0e-33
ENSG00000146809.12	ASB15	7.378	22.087	0.024	-4.495	1.069	-10.03	1.1e-23	1.0e-21
ENSG00000166343.9	MSS51	24.889	70.328	2.17	-4.492	0.593	-10.901	1.1e-27	1.3e-25
ENSG00000136111.12	TBC1D4	11.182	32.561	0.492	-4.491	0.73	-11.868	1.7e-32	2.5e-30
ENSG00000135821.18	GLUL	317.413	876.034	38.102	-4.487	0.847	-7.756	8.8e-15	3.9e-13
ENSG00000273607.3	CHCHD10	363.142	1001.11	44.158	-4.472	0.603	-9.936	2.9e-23	2.6e-21
ENSG00000003989.17	SLC7A2	12.094	35.032	0.625	-4.47	0.718	-12.609	1.9e-36	3.1e-34
ENSG00000121577.13	POPDC2	14.713	42.233	0.953	-4.468	0.863	-8.721	2.8e-18	1.7e-16
ENSG00000186868.15	MAPT	9.098	26.756	0.269	-4.451	0.64	-12.209	2.8e-34	4.3e-32
ENSG00000243696.4	AC006254.1	8.096	23.989	0.15	-4.441	0.644	-13.322	1.7e-40	3.4e-38
ENSG00000099260.10	PALMD	17.564	49.992	1.35	-4.44	0.831	-8.124	4.5e-16	2.3e-14
ENSG00000185105.5	MYADML2	7.416	22.113	0.068	-4.436	0.891	-10.778	4.4e-27	4.8e-25
ENSG00000165238.16	WNK2	7.867	23.33	0.136	-4.421	1.207	-9.67	4.1e-22	3.3e-20
ENSG00000109906.13	ZBTB16	10.552	30.688	0.484	-4.416	0.745	-9.893	4.4e-23	3.9e-21
ENSG00000175984.14	DENND2C	10.283	29.942	0.453	-4.412	0.61	-13.028	8.5e-39	1.6e-36
ENSG00000172731.13	LRRC20	45.026	125.153	4.963	-4.403	0.579	-9.934	3.0e-23	2.6e-21
ENSG00000164434.11	FABP7	9.307	27.251	0.336	-4.403	0.831	-7.986	1.4e-15	6.7e-14
ENSG00000130005.12	GAMT	134.252	369.158	16.8	-4.378	0.572	-10.192	2.1e-24	2.1e-22
ENSG00000070371.15	CLTCL1	8.731	25.624	0.285	-4.373	0.651	-13.508	1.4e-41	2.9e-39
ENSG00000115295.19	CLIP4	13.162	37.741	0.872	-4.371	0.817	-11.602	4.0e-31	5.4e-29
ENSG00000163820.14	FYCO1	33.383	93.046	3.551	-4.369	0.58	-11.025	2.9e-28	3.3e-26
ENSG00000146926.10	ASB10	7.174	21.355	0.084	-4.367	1.047	-8.989	2.5e-19	1.7e-17
ENSG00000198892.6	SHISA4	75.367	207.815	9.144	-4.364	0.569	-10.189	2.2e-24	2.2e-22
ENSG00000025039.14	RRAGD	15.978	45.406	1.263	-4.358	0.673	-11.095	1.3e-28	1.6e-26
ENSG00000124374.8	PAIP2B	8.476	24.883	0.272	-4.346	0.618	-12.739	3.6e-37	6.2e-35
ENSG00000071282.11	LMCD1	123.481	338.876	15.783	-4.34	0.547	-10.01	1.4e-23	1.2e-21
ENSG00000129422.14	MTUS1	18.194	51.374	1.604	-4.33	0.879	-8.881	6.6e-19	4.2e-17
ENSG00000130528.11	HRC	48.167	133.01	5.746	-4.312	2.384	-2.446	0.014	0.065
ENSG00000116194.12	ANGPTL1	8.668	25.323	0.34	-4.296	0.757	-9.118	7.6e-20	5.4e-18
ENSG00000278817.1	AC007325.4	10.738	30.959	0.627	-4.296	0.876	-8.054	8.0e-16	4.0e-14
ENSG00000058056.8	USP13	25.599	71.415	2.692	-4.294	0.521	-11.712	1.1e-31	1.5e-29
ENSG00000162520.14	SYNC	7.696	22.668	0.21	-4.289	0.788	-11.698	1.3e-31	1.8e-29
ENSG00000177238.13	TRIM72	10.665	30.733	0.631	-4.283	0.589	-11.197	4.2e-29	5.2e-27
ENSG00000112276.13	BVES	7.038	20.847	0.134	-4.268	0.653	-13.171	1.3e-39	2.5e-37
ENSG00000125740.13	FOSB	20.814	58.156	2.144	-4.234	0.585	-11.655	2.2e-31	2.9e-29
ENSG00000122180.4	MYOG	6.782	20.1	0.123	-4.232	1.047	-8.377	5.4e-17	3.0e-15
ENSG00000228672.3	PROB1	8.383	24.428	0.36	-4.225	0.608	-12.239	1.9e-34	3.0e-32
ENSG00000170634.12	ACYP2	48.583	133.362	6.193	-4.223	0.654	-8.105	5.3e-16	2.6e-14
ENSG00000129910.7	CDH15	6.47	19.24	0.085	-4.221	0.891	-10.533	6.1e-26	6.3e-24
ENSG00000072195.14	SPEG	35.132	96.831	4.283	-4.211	0.784	-11.24	2.6e-29	3.3e-27
ENSG00000138798.11	EGF	5.97	17.85	0.029	-4.195	0.971	-10.82	2.8e-27	3.1e-25
ENSG00000152642.10	GPD1L	21.469	59.701	2.353	-4.178	0.677	-9.244	2.4e-20	1.7e-18
ENSG00000138435.15	CHRNA1	6.482	19.19	0.128	-4.161	0.926	-9.705	2.9e-22	2.4e-20
ENSG00000254445.1	HSPB2-C11orf52	6.776	19.978	0.175	-4.158	1.321	-6.408	1.5e-10	4.0e-9
ENSG00000170745.11	KCNS3	7.847	22.853	0.344	-4.149	0.847	-9.018	1.9e-19	1.3e-17
ENSG00000169031.19	COL4A3	5.784	17.284	0.035	-4.143	0.812	-10.627	2.2e-26	2.4e-24
ENSG00000067191.15	CACNB1	48.277	131.593	6.62	-4.121	0.547	-9.509	1.9e-21	1.5e-19
ENSG00000164776.9	PHKG1	48.286	131.578	6.64	-4.117	0.6	-11.856	2.0e-32	2.9e-30
ENSG00000173210.19	ABLIM3	7.763	22.571	0.36	-4.116	0.833	-9.211	3.2e-20	2.3e-18
ENSG00000078295.16	ADCY2	9.741	27.879	0.672	-4.111	0.718	-9.705	2.9e-22	2.4e-20
ENSG00000055955.15	ITIH4	24.158	66.58	2.947	-4.098	0.654	-11.697	1.3e-31	1.8e-29
ENSG00000185915.5	KLHL34	5.43	16.272	0.01	-4.097	1.496	-8.231	1.9e-16	9.7e-15
ENSG00000162688.16	AGL	23.804	65.595	2.909	-4.091	0.526	-11.157	6.7e-29	8.1e-27
ENSG00000178726.6	THBD	17.822	49.524	1.971	-4.088	0.589	-10.146	3.5e-24	3.3e-22
ENSG00000135063.18	FAM189A2	6.484	19.09	0.181	-4.088	0.756	-10.497	8.9e-26	9.2e-24
ENSG00000111341.9	MGP	10.084	28.747	0.752	-4.086	0.997	-6.085	1.2e-9	2.7e-8
ENSG00000172493.20	AFF1	25.406	69.828	3.196	-4.077	0.559	-7.493	6.7e-14	2.7e-12
ENSG00000198624.12	CCDC69	26.274	72.123	3.35	-4.071	0.598	-14.631	1.8e-48	4.7e-46
ENSG00000129744.2	ART1	5.269	15.76	0.023	-4.034	1.688	-5.823	5.8e-9	1.2e-7
ENSG00000135744.7	AGT	5.122	15.367	0	-4.033	1.627	-7.942	2.0e-15	9.4e-14
ENSG00000172159.15	FRMD3	8.134	23.382	0.51	-4.013	0.723	-7.457	8.9e-14	3.5e-12
ENSG00000107954.10	NEURL1	19.248	53.015	2.364	-4.005	0.624	-11.378	5.4e-30	7.0e-28
ENSG00000136717.14	BIN1	233.619	624.126	38.365	-3.989	0.517	-11.053	2.1e-28	2.5e-26
ENSG00000184058.13	TBX1	5.359	15.941	0.068	-3.988	1.12	-8.713	3.0e-18	1.8e-16
ENSG00000229659.1	RPL26P6	10.78	30.369	0.986	-3.981	1.35	-4.68	2.9e-6	3.7e-5
ENSG00000232960.11	CSNK2B	11.753	32.947	1.156	-3.977	4.953	-1.201	0.23	0.545
ENSG00000103994.16	ZNF106	52.231	140.673	8.01	-3.975	0.515	-12.204	3.0e-34	4.6e-32
ENSG00000129675.15	ARHGEF6	7.845	22.533	0.5	-3.971	0.719	-9.475	2.7e-21	2.1e-19
ENSG00000239927.6	RPP21	4.885	14.655	0	-3.969	2.088	-4.763	1.9e-6	2.5e-5
ENSG00000141965.4	FEM1A	26.803	72.953	3.728	-3.967	0.562	-10.134	3.9e-24	3.7e-22
ENSG00000118407.14	FILIP1	6.336	18.514	0.248	-3.967	0.606	-13.055	6.0e-39	1.1e-36
ENSG00000070808.15	CAMK2A	9.261	26.274	0.755	-3.958	0.631	-10.318	5.8e-25	5.8e-23
ENSG00000165028.11	NIPSNAP3B	10.303	29.033	0.938	-3.954	0.787	-8.712	3.0e-18	1.8e-16
ENSG00000226074.4	PRSS44	4.804	14.413	0	-3.946	1.936	-5.408	6.4e-8	1.1e-6
ENSG00000009950.15	MLXIPL	7.666	22.003	0.497	-3.942	0.709	-9.602	7.8e-22	6.3e-20
ENSG00000099957.16	P2RX6	9.041	25.649	0.737	-3.939	0.893	-9.988	1.7e-23	1.6e-21
ENSG00000128016.5	ZFP36	125.042	333.49	20.818	-3.938	0.667	-7.859	3.9e-15	1.8e-13
ENSG00000158571.10	PFKFB1	7.371	21.186	0.464	-3.922	0.79	-9.319	1.2e-20	8.8e-19
ENSG00000087085.14	ACHE	8.456	24.058	0.655	-3.921	0.688	-10.019	1.3e-23	1.1e-21
ENSG00000187642.9	PERM1	27	73.144	3.928	-3.911	0.607	-10.133	3.9e-24	3.7e-22
ENSG00000186628.12	FSD2	10.342	29.031	0.997	-3.91	0.581	-9.033	1.7e-19	1.2e-17
ENSG00000114737.15	CISH	15.612	42.954	1.941	-3.902	0.614	-9.33	1.1e-20	8.0e-19
ENSG00000085662.13	AKR1B1	47.37	126.845	7.633	-3.888	0.812	-6.649	3.0e-11	8.8e-10
ENSG00000171791.12	BCL2	6.063	17.626	0.282	-3.861	0.676	-11.517	1.1e-30	1.4e-28
ENSG00000215218.3	UBE2QL1	4.624	13.829	0.022	-3.859	1.064	-10.115	4.7e-24	4.4e-22
ENSG00000165912.15	PACSIN3	43.141	115.35	7.037	-3.856	0.776	-8	1.2e-15	6.0e-14
ENSG00000142583.17	SLC2A5	6.741	19.395	0.414	-3.85	0.691	-9.317	1.2e-20	9.0e-19
ENSG00000196535.15	MYO18A	64.968	172.349	11.277	-3.82	0.537	-9.684	3.5e-22	2.9e-20
ENSG00000120738.7	EGR1	124.902	329.819	22.443	-3.819	0.526	-9.934	3.0e-23	2.6e-21
ENSG00000187715.13	KBTBD12	5.023	14.825	0.122	-3.818	0.735	-12.253	1.6e-34	2.5e-32
ENSG00000137198.9	GMPR	57.996	154.002	9.992	-3.818	0.692	-7.673	1.7e-14	7.3e-13
ENSG00000166123.13	GPT2	19.443	52.697	2.816	-3.815	0.693	-8.335	7.8e-17	4.2e-15
ENSG00000129682.15	FGF13	8.71	24.503	0.814	-3.814	0.673	-4.305	1.7e-5	1.8e-4
ENSG00000257542.5	OR7E47P	5.07	14.94	0.135	-3.812	1.852	-3.433	6.0e-4	0.004
ENSG00000171033.12	PKIA	250.487	658.699	46.381	-3.799	0.563	-7.588	3.3e-14	1.4e-12
ENSG00000146122.16	DAAM2	5.754	16.694	0.284	-3.784	0.783	-11.283	1.6e-29	2.0e-27
ENSG00000113916.17	BCL6	44.248	117.421	7.661	-3.773	0.858	-5.229	1.7e-7	2.8e-6
ENSG00000146054.17	TRIM7	17.12	46.415	2.473	-3.771	0.592	-9.944	2.7e-23	2.4e-21
ENSG00000227357.2	HLA-DRB4	4.217	12.652	0	-3.771	1.75	-6.559	5.4e-11	1.6e-9
ENSG00000184185.9	KCNJ12	6.083	17.533	0.358	-3.77	0.787	-8.98	2.7e-19	1.8e-17
ENSG00000106992.18	AK1	270.845	710.129	51.203	-3.768	0.662	-8.41	4.1e-17	2.3e-15
ENSG00000275131.2	AC241952.1	7.112	20.174	0.581	-3.743	0.691	-10.169	2.7e-24	2.7e-22
ENSG00000188037.10	CLCN1	4.22	12.622	0.019	-3.74	1.244	-8.617	6.9e-18	4.1e-16
ENSG00000265972.5	TXNIP	344.109	899.444	66.442	-3.739	0.528	-9.785	1.3e-22	1.1e-20
ENSG00000182054.9	IDH2	151.556	396.709	28.979	-3.73	0.565	-9.314	1.2e-20	9.2e-19
ENSG00000181019.12	NQO1	5.209	15.186	0.22	-3.729	0.974	-7.118	1.1e-12	3.9e-11
ENSG00000106078.17	COBL	19.299	51.911	2.993	-3.728	0.621	-7.579	3.5e-14	1.4e-12
ENSG00000065833.8	ME1	6.823	19.385	0.542	-3.724	0.968	-6.614	3.7e-11	1.1e-9
ENSG00000094963.13	FMO2	4.065	12.195	0	-3.722	1.62	-8.068	7.1e-16	3.5e-14
ENSG00000020577.13	SAMD4A	32.628	86.603	5.641	-3.722	0.537	-7.29	3.1e-13	1.2e-11
ENSG00000175287.18	PHYHD1	6.723	19.084	0.543	-3.703	0.956	-7.458	8.8e-14	3.5e-12
ENSG00000151729.10	SLC25A4	145.589	380.178	28.295	-3.702	0.68	-8.245	1.6e-16	8.6e-15
ENSG00000073282.12	TP63	5.608	16.173	0.325	-3.696	0.982	-8.228	1.9e-16	9.9e-15
ENSG00000138347.15	MYPN	35.477	93.799	6.317	-3.696	0.619	-8.723	2.7e-18	1.7e-16
ENSG00000122679.8	RAMP3	4.136	12.345	0.031	-3.694	1.675	-5.887	3.9e-9	8.5e-8
ENSG00000242001.1	AF186996.2	3.975	11.924	0	-3.692	5.815	-1.023	0.307	0.661
ENSG00000069011.15	PITX1	9.354	25.899	1.082	-3.691	0.932	-6.078	1.2e-9	2.9e-8
ENSG00000106034.17	CPED1	5.224	15.164	0.254	-3.688	0.83	-8.765	1.9e-18	1.2e-16
ENSG00000234794.9	HLA-DRA	4.032	12.057	0.02	-3.678	1.781	-6.322	2.6e-10	6.7e-9
ENSG00000198796.6	ALPK2	6.288	17.907	0.479	-3.676	0.78	-8.888	6.2e-19	4.0e-17
ENSG00000077157.21	PPP1R12B	9.248	25.568	1.088	-3.669	0.59	-11.281	1.6e-29	2.1e-27
ENSG00000135218.17	CD36	91.429	238.436	17.925	-3.661	0.853	-8.604	7.7e-18	4.5e-16
ENSG00000069122.18	ADGRF5	4.337	12.818	0.097	-3.655	0.959	-8.616	6.9e-18	4.1e-16
ENSG00000226094.1	RPL7P3	3.842	11.526	0	-3.647	1.989	-5.162	2.4e-7	3.9e-6
ENSG00000178055.11	PRSS42	4.29	12.68	0.095	-3.643	1.248	-6.626	3.4e-11	1.0e-9
ENSG00000151090.18	THRB	4.036	12.02	0.045	-3.64	0.948	-8.914	4.9e-19	3.2e-17
ENSG00000165312.6	OTUD1	16.476	44.177	2.626	-3.639	0.643	-8.533	1.4e-17	8.3e-16
ENSG00000164591.13	MYOZ3	16.559	44.387	2.645	-3.638	0.583	-10.41	2.2e-25	2.3e-23
ENSG00000116981.3	NT5C1A	3.817	11.451	0	-3.638	1.79	-6.261	3.8e-10	9.7e-9
ENSG00000159251.6	ACTC1	4.911	14.278	0.228	-3.637	0.802	-9.777	1.4e-22	1.2e-20
ENSG00000174437.16	ATP2A2	524.188	1355.7	108.432	-3.632	0.517	-9.641	5.4e-22	4.4e-20
ENSG00000146374.13	RSPO3	9.353	25.729	1.165	-3.626	1.029	-6.939	3.9e-12	1.3e-10
ENSG00000101400.5	SNTA1	39.506	103.467	7.526	-3.615	0.565	-9.059	1.3e-19	9.1e-18
ENSG00000152137.6	HSPB8	101.8	264.029	20.685	-3.611	0.558	-9.064	1.3e-19	8.8e-18
ENSG00000214456.8	PLIN5	24.928	65.801	4.492	-3.604	0.606	-9.563	1.1e-21	9.0e-20
ENSG00000111348.8	ARHGDIB	4.398	12.898	0.148	-3.597	1.407	-6.439	1.2e-10	3.3e-9
ENSG00000162494.5	LRRC38	4.104	12.138	0.087	-3.595	0.965	-8.818	1.2e-18	7.4e-17
ENSG00000166025.17	AMOTL1	7.861	21.797	0.893	-3.59	0.84	-6.916	4.6e-12	1.5e-10
ENSG00000136235.15	GPNMB	8.932	24.534	1.132	-3.582	0.739	-8.221	2.0e-16	1.0e-14
ENSG00000196811.11	CHRNG	4.213	12.388	0.126	-3.572	0.914	-8.514	1.7e-17	9.6e-16
ENSG00000267060.5	PTGES3L	13.294	35.706	2.088	-3.572	0.703	-7.41	1.3e-13	5.0e-12
ENSG00000198729.4	PPP1R14C	13.909	37.265	2.231	-3.566	0.663	-8.257	1.5e-16	7.9e-15
ENSG00000156463.17	SH3RF2	4.828	13.956	0.264	-3.564	0.838	-9.678	3.8e-22	3.1e-20
ENSG00000180354.15	MTURN	6.551	18.372	0.641	-3.562	0.615	-12.115	8.8e-34	1.3e-31
ENSG00000060138.12	YBX3	883.447	2267.1	191.62	-3.558	0.531	-9.372	7.1e-21	5.4e-19
ENSG00000235758.9	AGPAT1	3.565	10.696	7.0e-6	-3.548	1.661	-7.448	9.5e-14	3.8e-12
ENSG00000126778.9	SIX1	22.473	59.094	4.163	-3.541	0.562	-9.386	6.2e-21	4.8e-19
ENSG00000107537.13	PHYH	63.018	162.884	13.085	-3.54	0.573	-8.934	4.1e-19	2.7e-17
ENSG00000185271.8	KLHL33	4.65	13.463	0.244	-3.54	0.643	-11.056	2.0e-28	2.4e-26
ENSG00000185532.16	PRKG1	5.63	15.972	0.46	-3.539	0.718	-9.401	5.4e-21	4.1e-19
ENSG00000168497.4	CAVIN2	5.528	15.704	0.441	-3.535	1.05	-6.083	1.2e-9	2.8e-8
ENSG00000206145.8	P2RX6P	4.103	12.054	0.127	-3.534	2.321	-3.283	0.001	0.007
ENSG00000156298.12	TSPAN7	28.29	73.929	5.471	-3.533	0.996	-4.656	3.2e-6	4.1e-5
ENSG00000183571.10	PGPEP1L	3.858	11.417	0.079	-3.524	1.408	-6.345	2.2e-10	5.9e-9
ENSG00000104848.1	KCNA7	4.419	12.847	0.205	-3.523	0.682	-10.759	5.4e-27	5.8e-25
ENSG00000198771.10	RCSD1	7.053	19.545	0.807	-3.507	0.703	-11.054	2.1e-28	2.4e-26
ENSG00000188613.6	NANOS1	10.244	27.658	1.537	-3.498	0.888	-6.044	1.5e-9	3.5e-8
ENSG00000167244.19	IGF2	6.72	18.666	0.747	-3.493	0.886	-6.619	3.6e-11	1.1e-9
ENSG00000159348.12	CYB5R1	95.008	243.518	20.754	-3.491	0.545	-9.502	2.1e-21	1.6e-19
ENSG00000005981.12	ASB4	7.959	21.816	1.031	-3.489	0.603	-10.122	4.4e-24	4.1e-22
ENSG00000101892.11	ATP1B4	3.649	10.834	0.056	-3.486	0.878	-10.485	1.0e-25	1.0e-23
ENSG00000166816.13	LDHD	9.669	26.147	1.43	-3.482	0.712	-7.77	7.8e-15	3.5e-13
ENSG00000112319.18	EYA4	4.299	12.48	0.208	-3.48	0.708	-10.096	5.8e-24	5.4e-22
ENSG00000169085.11	C8orf46	14.668	38.822	2.591	-3.471	1.076	-2.402	0.016	0.071
ENSG00000054523.17	KIF1B	33.83	87.515	6.987	-3.47	0.52	-9.289	1.6e-20	1.2e-18
ENSG00000123358.19	NR4A1	56.297	144.576	12.158	-3.468	0.76	-8.426	3.6e-17	2.0e-15
ENSG00000147576.15	ADHFE1	16.581	43.643	3.05	-3.462	0.642	-9.263	2.0e-20	1.5e-18
ENSG00000132819.16	RBM38	36.36	93.858	7.612	-3.461	0.563	-9.267	1.9e-20	1.4e-18
ENSG00000154277.12	UCHL1	4.755	13.61	0.327	-3.46	1.171	-5.798	6.7e-9	1.4e-7
ENSG00000127252.5	HRASLS	9.172	24.822	1.348	-3.459	1.032	-6.094	1.1e-9	2.6e-8
ENSG00000089101.17	CFAP61	5.712	16.034	0.551	-3.457	0.882	-9.193	3.8e-20	2.8e-18
ENSG00000179144.4	GIMAP7	3.312	9.937	0	-3.451	1.784	-6.302	2.9e-10	7.6e-9
ENSG00000140403.12	DNAJA4	14.708	38.713	2.706	-3.422	0.708	-10.286	8.2e-25	8.1e-23
ENSG00000182568.16	SATB1	13.133	34.654	2.373	-3.402	0.677	-9.363	7.8e-21	5.9e-19
ENSG00000175899.14	A2M	17.073	44.58	3.32	-3.399	0.734	-11.442	2.6e-30	3.4e-28
ENSG00000160712.12	IL6R	5.785	16.078	0.639	-3.381	0.767	-7.771	7.8e-15	3.5e-13
ENSG00000171885.14	AQP4	3.166	9.484	0.006	-3.381	1.508	-7.931	2.2e-15	1.0e-13
ENSG00000133687.15	TMTC1	3.342	9.923	0.052	-3.376	0.764	-11.957	6.0e-33	8.7e-31
ENSG00000162493.16	PDPN	3.399	10.062	0.068	-3.372	1.016	-7.91	2.6e-15	1.2e-13
ENSG00000119929.12	CUTC	61.204	155.327	14.143	-3.368	0.556	-8.942	3.8e-19	2.5e-17
ENSG00000170577.7	SIX2	3.222	9.609	0.029	-3.366	1.309	-7.472	7.9e-14	3.2e-12
ENSG00000131067.16	GGT7	16.787	43.676	3.342	-3.363	0.602	-8.97	3.0e-19	2.0e-17
ENSG00000171714.10	ANO5	9.032	24.198	1.45	-3.363	0.618	-8.762	1.9e-18	1.2e-16
ENSG00000185100.10	ADSSL1	138.475	349.238	33.094	-3.361	0.867	-7.055	1.7e-12	6.0e-11
ENSG00000115461.4	IGFBP5	62.083	157.277	14.486	-3.353	0.886	-7.157	8.3e-13	3.0e-11
ENSG00000183508.4	FAM46C	3.615	10.567	0.139	-3.345	0.721	-10.536	5.9e-26	6.2e-24
ENSG00000107317.12	PTGDS	8.446	22.655	1.342	-3.336	1.109	-5.48	4.3e-8	7.9e-7
ENSG00000140545.14	MFGE8	34.136	86.937	7.736	-3.331	0.565	-8.505	1.8e-17	1.0e-15
ENSG00000260001.6	TGFBR3L	6.078	16.708	0.763	-3.328	1.302	-4.168	3.1e-5	3.1e-4
ENSG00000176435.6	CLEC14A	3.01	9.029	0	-3.326	1.679	-7.227	4.9e-13	1.8e-11
ENSG00000079739.15	PGM1	189.399	474.939	46.628	-3.321	0.526	-8.971	2.9e-19	2.0e-17
ENSG00000117791.15	MARC2	5.462	15.152	0.617	-3.32	0.993	-5.966	2.4e-9	5.5e-8
ENSG00000011465.16	DCN	25.788	65.949	5.707	-3.319	1.076	-4.283	1.8e-5	2.0e-4
ENSG00000164035.9	EMCN	13.208	34.508	2.558	-3.319	0.721	-8.403	4.3e-17	2.4e-15
ENSG00000152229.18	PSTPIP2	6.567	17.906	0.898	-3.316	0.796	-8.845	9.1e-19	5.8e-17
ENSG00000138136.6	LBX1	2.975	8.924	0	-3.311	1.65	-7.587	3.3e-14	1.4e-12
ENSG00000162267.12	ITIH3	3.167	9.403	0.05	-3.309	1.541	-5.563	2.6e-8	5.1e-7
ENSG00000119471.14	HSDL2	25.228	64.447	5.618	-3.306	0.538	-9.205	3.4e-20	2.5e-18
ENSG00000197616.11	MYH6	3.477	10.164	0.133	-3.301	0.68	-11.206	3.8e-29	4.7e-27
ENSG00000100678.18	SLC8A3	3.198	9.46	0.066	-3.294	0.897	-9.91	3.8e-23	3.3e-21
ENSG00000144908.13	ALDH1L1	11.366	29.813	2.143	-3.293	0.621	-11.242	2.5e-29	3.2e-27
ENSG00000073711.10	PPP2R3A	15.97	41.258	3.326	-3.288	0.558	-10.527	6.5e-26	6.7e-24
ENSG00000187764.11	SEMA4D	14.706	38.108	3.005	-3.287	0.615	-8.036	9.3e-16	4.5e-14
ENSG00000148795.6	CYP17A1	3.666	10.605	0.197	-3.277	1.704	-2.274	0.023	0.095
ENSG00000249577.1	AC010424.1	2.885	8.656	0	-3.271	4.13	-1.723	0.085	0.265
ENSG00000138449.10	SLC40A1	8.63	22.932	1.479	-3.271	1.114	-5.358	8.4e-8	1.5e-6
ENSG00000188338.14	SLC38A3	4.714	13.197	0.472	-3.269	1.03	-7.631	2.3e-14	9.8e-13
ENSG00000184343.10	SRPK3	23.328	59.405	5.289	-3.264	0.647	-8.702	3.3e-18	2.0e-16
ENSG00000079308.17	TNS1	29.306	74.231	6.843	-3.262	0.711	-8.271	1.3e-16	7.1e-15
ENSG00000213088.10	ACKR1	2.861	8.582	0	-3.26	1.768	-6.419	1.4e-10	3.7e-9
ENSG00000166265.11	CYYR1	2.849	8.546	0	-3.255	1.647	-7.628	2.4e-14	1.0e-12
ENSG00000154930.14	ACSS1	3.901	11.156	0.274	-3.254	0.737	-10.104	5.3e-24	5.0e-22
ENSG00000156381.8	ANKRD9	21.317	54.293	4.83	-3.246	0.568	-7.248	4.2e-13	1.6e-11
ENSG00000152556.16	PFKM	228.298	566.923	58.986	-3.243	0.513	-9.486	2.4e-21	1.9e-19
ENSG00000122574.10	WIPF3	3.882	11.083	0.282	-3.236	0.687	-9.786	1.3e-22	1.1e-20
ENSG00000165810.16	BTNL9	5.983	16.279	0.835	-3.236	0.761	-8.046	8.6e-16	4.2e-14
ENSG00000119138.4	KLF9	12.812	33.16	2.638	-3.231	0.671	-7.371	1.7e-13	6.6e-12
ENSG00000177098.8	SCN4B	2.776	8.329	0	-3.222	1.628	-7.928	2.2e-15	1.0e-13
ENSG00000277236.4	CCL14	2.765	8.296	0	-3.217	1.979	-5.206	1.9e-7	3.2e-6
ENSG00000160392.13	C19orf47	47.815	119.449	11.998	-3.212	0.611	-6.752	1.5e-11	4.6e-10
ENSG00000122756.14	CNTFR	6.637	17.797	1.057	-3.192	1.043	-5.073	3.9e-7	6.0e-6
ENSG00000131002.11	TXLNGY	3.028	8.914	0.085	-3.191	0.967	-6.902	5.1e-12	1.7e-10
ENSG00000149150.8	SLC43A1	4.096	11.54	0.375	-3.189	0.884	-8.474	2.4e-17	1.3e-15
ENSG00000053254.15	FOXN3	15.907	40.538	3.592	-3.177	0.863	-6.386	1.7e-10	4.5e-9
ENSG00000226306.6	NPY6R	2.766	8.249	0.024	-3.175	1.3	-7.671	1.7e-14	7.4e-13
ENSG00000145391.13	SETD7	12.136	31.26	2.573	-3.174	0.69	-7.458	8.8e-14	3.5e-12
ENSG00000001561.6	ENPP4	4.059	11.424	0.377	-3.174	1.076	-5.708	1.1e-8	2.3e-7
ENSG00000183230.16	CTNNA3	2.674	8.021	0	-3.173	1.611	-8.228	1.9e-16	9.9e-15
ENSG00000206422.2	LRRC30	2.672	8.015	0	-3.172	1.974	-5.228	1.7e-7	2.9e-6
ENSG00000132840.9	BHMT2	3.375	9.742	0.192	-3.172	1.075	-6.377	1.8e-10	4.8e-9
ENSG00000069431.11	ABCC9	6.247	16.785	0.979	-3.168	0.682	-7.012	2.3e-12	8.1e-11
ENSG00000182175.13	RGMA	11.042	28.526	2.3	-3.161	0.588	-9.338	9.8e-21	7.4e-19
ENSG00000133574.9	GIMAP4	2.975	8.746	0.089	-3.161	1.371	-6.983	2.9e-12	9.9e-11
ENSG00000147027.3	TMEM47	5.264	14.34	0.726	-3.151	1.147	-4.8	1.6e-6	2.1e-5
ENSG00000184113.9	CLDN5	9.198	23.969	1.812	-3.15	0.994	-5.056	4.3e-7	6.6e-6
ENSG00000170624.13	SGCD	5.032	13.763	0.666	-3.148	1.041	-7.278	3.4e-13	1.3e-11
ENSG00000240038.6	AMY2B	7.131	18.9	1.246	-3.147	0.881	-5.607	2.1e-8	4.0e-7
ENSG00000168309.16	FAM107A	3.154	9.15	0.155	-3.135	0.903	-9.287	1.6e-20	1.2e-18
ENSG00000131791.7	PRKAB2	10.808	27.793	2.315	-3.119	0.552	-8.911	5.1e-19	3.3e-17
ENSG00000144815.15	NXPE3	8.788	22.837	1.764	-3.108	0.625	-7.631	2.3e-14	9.9e-13
ENSG00000115896.15	PLCL1	3.069	8.907	0.149	-3.108	0.841	-9.288	1.6e-20	1.2e-18
ENSG00000275575.4	PTP4A3	113.579	277.977	31.38	-3.107	0.562	-7.984	1.4e-15	6.8e-14
ENSG00000277564.4	RBFOX2	4.954	13.489	0.687	-3.103	1.147	-4.55	5.4e-6	6.5e-5
ENSG00000178980.14	SELENOW	482.786	1175.82	136.268	-3.1	0.545	-8.167	3.2e-16	1.6e-14
ENSG00000158828.7	PINK1	71.106	174.376	19.471	-3.099	0.531	-8.525	1.5e-17	8.8e-16
ENSG00000152583.12	SPARCL1	25.201	62.721	6.441	-3.098	0.87	-5.531	3.2e-8	6.1e-7
ENSG00000112964.13	GHR	8.374	21.797	1.662	-3.098	0.871	-6.32	2.6e-10	6.8e-9
ENSG00000181754.6	AMIGO1	3.155	9.103	0.182	-3.096	0.852	-8.7	3.3e-18	2.0e-16
ENSG00000166592.11	RRAD	108.442	264.963	30.181	-3.092	0.749	-5.88	4.1e-9	8.9e-8
ENSG00000214265.11	AC124312.1	4.499	12.358	0.569	-3.09	1.096	-4.813	1.5e-6	2.0e-5
ENSG00000091436.16	MAP3K20	58.809	144.211	16.107	-3.085	0.519	-9.069	1.2e-19	8.4e-18
ENSG00000169184.5	MN1	4.175	11.562	0.481	-3.084	0.603	-10.955	6.3e-28	7.2e-26
ENSG00000065675.14	PRKCQ	11.839	30.147	2.686	-3.079	0.571	-8.542	1.3e-17	7.7e-16
ENSG00000198947.15	DMD	14.896	37.539	3.575	-3.075	0.63	-11.625	3.1e-31	4.1e-29
ENSG00000196329.11	GIMAP5	2.47	7.41	0	-3.072	1.729	-6.737	1.6e-11	5.0e-10
ENSG00000165410.14	CFL2	199.817	485.323	57.064	-3.066	0.582	-8.042	8.9e-16	4.4e-14
ENSG00000164976.8	MYORG	7.718	20.106	1.524	-3.064	0.618	-8.325	8.4e-17	4.5e-15
ENSG00000119147.9	C2orf40	2.453	7.36	0	-3.063	2.138	-4.586	4.5e-6	5.5e-5
ENSG00000134243.11	SORT1	11.404	29.025	2.593	-3.063	0.567	-9.977	1.9e-23	1.7e-21
ENSG00000135424.15	ITGA7	36.511	89.697	9.918	-3.054	0.604	-9.72	2.5e-22	2.1e-20
ENSG00000167261.13	DPEP2	2.919	8.476	0.141	-3.054	1.977	-4.309	1.6e-5	1.8e-4
ENSG00000105808.17	RASA4	70.785	172.499	19.928	-3.051	0.559	-10.397	2.6e-25	2.6e-23
ENSG00000163754.17	GYG1	85.652	208.079	24.439	-3.039	0.527	-8.522	1.6e-17	9.0e-16
ENSG00000184678.10	HIST2H2BE	6.015	15.925	1.06	-3.039	0.692	-7.631	2.3e-14	9.9e-13
ENSG00000157445.14	CACNA2D3	2.681	7.879	0.081	-3.037	1.337	-7.184	6.8e-13	2.5e-11
ENSG00000072163.19	LIMS2	4.622	12.555	0.656	-3.033	0.862	-6.68	2.4e-11	7.2e-10
ENSG00000175606.10	TMEM70	50.65	123.489	14.231	-3.031	0.585	-7.358	1.9e-13	7.3e-12
ENSG00000073464.11	CLCN4	9.314	23.858	2.042	-3.031	0.945	-6.689	2.2e-11	6.8e-10
ENSG00000205683.11	DPF3	4.57	12.422	0.644	-3.03	0.734	-7.818	5.4e-15	2.4e-13
ENSG00000125810.9	CD93	3.126	8.939	0.22	-3.027	0.946	-6.965	3.3e-12	1.1e-10
ENSG00000006576.16	PHTF2	17.387	43.266	4.447	-3.023	0.556	-8.593	8.5e-18	5.0e-16
ENSG00000124107.5	SLPI	2.724	7.963	0.104	-3.021	2.218	-3.493	4.8e-4	0.004
ENSG00000277956.4	MAPT	2.81	8.163	0.134	-3.014	0.719	-11.066	1.8e-28	2.2e-26
ENSG00000235109.7	ZSCAN31	4.67	12.632	0.69	-3.012	0.952	-5.321	1.0e-7	1.8e-6
ENSG00000144115.16	THNSL2	19.588	48.48	5.142	-3.01	0.649	-6.813	9.6e-12	3.1e-10
ENSG00000110799.13	VWF	11.375	28.719	2.703	-3.005	0.877	-7.245	4.3e-13	1.6e-11
ENSG00000162618.13	ADGRL4	2.387	7.131	0.014	-3.003	1.31	-7.759	8.5e-15	3.8e-13
ENSG00000095637.21	SORBS1	15.624	38.884	3.993	-2.998	0.542	-8.987	2.5e-19	1.7e-17
ENSG00000144596.12	GRIP2	2.394	7.142	0.02	-2.996	1.134	-8.901	5.5e-19	3.6e-17
ENSG00000138796.16	HADH	38.979	94.874	11.032	-2.994	0.604	-7.376	1.6e-13	6.4e-12
ENSG00000206306.10	HLA-DRB1	2.406	7.167	0.025	-2.994	1.772	-5.269	1.4e-7	2.3e-6
ENSG00000004468.12	CD38	2.629	7.7	0.093	-2.993	0.789	-9.026	1.8e-19	1.2e-17
ENSG00000168874.12	ATOH8	3.782	10.44	0.453	-2.977	4.913	-1.229	0.219	0.528
ENSG00000165269.12	AQP7	12.403	31.055	3.077	-2.975	0.695	-8.158	3.4e-16	1.7e-14
ENSG00000175928.5	LRRN1	2.81	8.107	0.161	-2.971	0.978	-6.885	5.8e-12	1.9e-10
ENSG00000227993.9	HLA-DRA	2.427	7.189	0.046	-2.969	1.76	-5.307	1.1e-7	1.9e-6
ENSG00000273707.4	CDKN1C	8.995	22.858	2.064	-2.961	0.841	-5.137	2.8e-7	4.4e-6
ENSG00000185052.11	SLC24A3	3.294	9.248	0.317	-2.96	1.084	-5.613	2.0e-8	3.9e-7
ENSG00000036672.15	USP2	14.715	36.414	3.865	-2.943	0.744	-6.998	2.6e-12	9.0e-11
ENSG00000185267.9	CDNF	6.785	17.505	1.425	-2.932	0.905	-6.133	8.6e-10	2.1e-8
ENSG00000184481.16	FOXO4	12.948	32.145	3.35	-2.93	0.791	-5.872	4.3e-9	9.3e-8
ENSG00000231129.8	ABCF1	2.205	6.616	0	-2.929	1.669	-7.345	2.1e-13	8.0e-12
ENSG00000165507.8	DEPP1	6.344	16.448	1.293	-2.928	0.735	-7.214	5.4e-13	2.0e-11
ENSG00000162378.12	ZYG11B	14.325	35.395	3.79	-2.926	0.561	-8.162	3.3e-16	1.7e-14
ENSG00000232804.5	HSPA1B	59.724	143.093	18.04	-2.92	0.629	-7.014	2.3e-12	8.0e-11
ENSG00000128655.17	PDE11A	3.124	8.777	0.298	-2.913	0.679	-9.992	1.7e-23	1.5e-21
ENSG00000162104.9	ADCY9	5.751	15	1.127	-2.911	0.591	-11.15	7.1e-29	8.6e-27
ENSG00000100307.12	CBX7	10.252	25.629	2.563	-2.902	0.631	-7.936	2.1e-15	9.8e-14
ENSG00000188559.13	RALGAPA2	5.058	13.337	0.919	-2.901	0.599	-8.205	2.3e-16	1.2e-14
ENSG00000107147.12	KCNT1	2.503	7.281	0.114	-2.894	1.002	-8.838	9.8e-19	6.2e-17
ENSG00000181035.13	SLC25A42	8.952	22.524	2.166	-2.894	0.614	-8.517	1.6e-17	9.4e-16
ENSG00000076555.15	ACACB	18.548	45.2	5.221	-2.893	0.638	-7.802	6.1e-15	2.7e-13
ENSG00000185345.19	PRKN	2.837	8.069	0.222	-2.892	0.835	-8.221	2.0e-16	1.0e-14
ENSG00000128578.9	STRIP2	3.422	9.45	0.408	-2.892	0.693	-8.216	2.1e-16	1.1e-14
ENSG00000122591.11	FAM126A	8.897	22.378	2.156	-2.889	0.895	-5.488	4.1e-8	7.6e-7
ENSG00000139329.4	LUM	2.413	7.056	0.092	-2.883	1.511	-5.6	2.1e-8	4.2e-7
ENSG00000115556.13	PLCD4	16.627	40.6	4.641	-2.883	0.568	-8.576	9.8e-18	5.7e-16
ENSG00000236609.3	ZNF853	2.43	7.095	0.098	-2.882	0.832	-9.07	1.2e-19	8.4e-18
ENSG00000183549.10	ACSM5	2.102	6.306	0	-2.869	1.914	-5.518	3.4e-8	6.5e-7
ENSG00000163590.13	PPM1L	2.586	7.444	0.157	-2.868	0.799	-9.818	9.4e-23	8.1e-21
ENSG00000101134.11	DOK5	3.227	8.952	0.365	-2.866	1.143	-5.891	3.8e-9	8.4e-8
ENSG00000273540.3	AGBL1	2.272	6.684	0.066	-2.849	0.786	-9.624	6.3e-22	5.1e-20
ENSG00000068615.18	REEP1	2.661	7.595	0.194	-2.848	0.94	-7.877	3.3e-15	1.5e-13
ENSG00000270765.5	GAS2L2	2.351	6.867	0.093	-2.848	0.995	-7.665	1.8e-14	7.7e-13
ENSG00000163395.16	IGFN1	98.901	233.499	31.602	-2.847	0.812	-5.646	1.6e-8	3.3e-7
ENSG00000141744.3	PNMT	2.7	7.684	0.207	-2.846	1.31	-4.889	1.0e-6	1.4e-5
ENSG00000148120.16	C9orf3	44.651	106.131	13.911	-2.845	0.61	-5.536	3.1e-8	5.9e-7
ENSG00000118292.8	C1orf54	5.367	13.922	1.089	-2.836	1.398	-3.22	0.001	0.008
ENSG00000162461.7	SLC25A34	9.775	24.246	2.539	-2.835	0.628	-8.982	2.7e-19	1.8e-17
ENSG00000164900.4	GBX1	2.485	7.159	0.148	-2.829	1.657	-4.645	3.4e-6	4.3e-5
ENSG00000187186.14	AL162231.1	7.716	19.391	1.879	-2.824	1.315	-2.666	0.008	0.038
ENSG00000092607.14	TBX15	10.971	26.986	2.963	-2.82	0.968	-4.492	7.0e-6	8.2e-5
ENSG00000134548.9	SPX	2.279	6.664	0.086	-2.819	1.689	-5.813	6.1e-9	1.3e-7
ENSG00000082641.15	NFE2L1	208.568	488.687	68.508	-2.817	0.52	-8.367	5.9e-17	3.2e-15
ENSG00000236346.8	NFKBIL1	2.008	6.024	0	-2.812	1.861	-5.806	6.4e-9	1.4e-7
ENSG00000109819.8	PPARGC1A	2.774	7.804	0.259	-2.806	1.002	-5.952	2.7e-9	6.0e-8
ENSG00000130695.14	CEP85	20.722	49.607	6.279	-2.798	0.564	-7.351	2.0e-13	7.6e-12
ENSG00000258802.1	AL139317.2	1.981	5.943	0	-2.796	5.86	-0.844	0.399	0.769
ENSG00000114648.11	KLHL18	15.024	36.318	4.377	-2.795	0.737	-1.234	0.217	0.525
ENSG00000165917.9	RAPSN	13.937	33.772	4.019	-2.792	0.693	-7.894	2.9e-15	1.4e-13
ENSG00000079156.16	OSBPL6	4.56	11.942	0.869	-2.792	0.709	-10.859	1.8e-27	2.0e-25
ENSG00000166619.12	BLCAP	77.978	182.619	25.657	-2.784	0.558	-7.443	9.8e-14	3.9e-12
ENSG00000111241.2	FGF6	1.96	5.88	0	-2.782	2.536	-3.528	4.2e-4	0.003
ENSG00000127528.5	KLF2	6.89	17.332	1.67	-2.78	0.999	-4.496	6.9e-6	8.1e-5
ENSG00000139780.7	METTL21C	2.037	6.053	0.029	-2.777	1.88	-4.716	2.4e-6	3.1e-5
ENSG00000159388.5	BTG2	97.099	226.764	32.267	-2.775	0.527	-8.362	6.2e-17	3.4e-15
ENSG00000108622.10	ICAM2	4.763	12.36	0.964	-2.766	0.998	-5.484	4.2e-8	7.8e-7
ENSG00000167136.6	ENDOG	21.164	50.373	6.56	-2.765	0.654	-6.523	6.9e-11	2.0e-9
ENSG00000131196.17	NFATC1	3.957	10.486	0.693	-2.762	0.677	-8.929	4.3e-19	2.8e-17
ENSG00000270885.1	RASL10B	5.951	15.099	1.376	-2.76	0.772	-10.809	3.1e-27	3.5e-25
ENSG00000140416.20	TPM1	1447.33	3353.25	494.372	-2.759	0.521	-6.172	6.8e-10	1.7e-8
ENSG00000106066.14	CPVL	2.117	6.217	0.067	-2.757	1.549	-5.259	1.5e-7	2.5e-6
ENSG00000175701.10	SMIM37	368.212	853.746	125.445	-2.757	0.555	-7.289	3.1e-13	1.2e-11
ENSG00000126882.12	FAM78A	3.684	9.841	0.605	-2.756	0.728	-8.714	2.9e-18	1.8e-16
ENSG00000198363.17	ASPH	57.059	133.343	18.918	-2.754	0.588	-5.159	2.5e-7	4.0e-6
ENSG00000034971.16	MYOC	1.908	5.724	0	-2.749	1.768	-6.419	1.4e-10	3.7e-9
ENSG00000140067.6	FAM181A	1.899	5.697	0	-2.744	1.904	-5.57	2.5e-8	4.9e-7
ENSG00000206291.10	HLA-DPA1	2.516	7.119	0.215	-2.74	1.315	-5.052	4.4e-7	6.7e-6
ENSG00000131055.4	COX4I2	2.124	6.214	0.08	-2.74	2.204	-3.534	4.1e-4	0.003
ENSG00000110693.17	SOX6	3.361	9.066	0.509	-2.738	0.752	-10.764	5.1e-27	5.6e-25
ENSG00000100373.9	UPK3A	1.89	5.67	0	-2.738	2.246	-4.244	2.2e-5	2.3e-4
ENSG00000186350.9	RXRA	16.511	39.409	5.061	-2.737	0.538	-8.676	4.1e-18	2.4e-16
ENSG00000154928.16	EPHB1	4.078	10.713	0.76	-2.734	1.343	-1.346	0.178	0.456
ENSG00000104321.10	TRPA1	1.884	5.651	0	-2.734	2.384	-3.873	1.1e-4	9.5e-4
ENSG00000122547.10	EEPD1	7.705	19.074	2.021	-2.732	0.679	-7.684	1.5e-14	6.7e-13
ENSG00000005882.11	PDK2	43.836	102.177	14.665	-2.72	0.597	-7.784	7.0e-15	3.1e-13
ENSG00000114853.13	ZBTB47	18.278	43.351	5.742	-2.718	0.57	-7.854	4.0e-15	1.8e-13
ENSG00000143164.15	DCAF6	89.627	207.408	30.736	-2.715	0.532	-8.39	4.9e-17	2.7e-15
ENSG00000167311.13	ART5	1.985	5.857	0.049	-2.708	1.615	-5.116	3.1e-7	4.9e-6
ENSG00000167779.7	IGFBP6	4.751	12.209	1.023	-2.707	1.19	-4.231	2.3e-5	2.4e-4
ENSG00000158186.12	MRAS	8.766	21.418	2.44	-2.704	0.643	-8.32	8.8e-17	4.7e-15
ENSG00000185614.4	FAM212A	1.923	5.707	0.031	-2.701	1.926	-4.513	6.4e-6	7.5e-5
ENSG00000106070.18	GRB10	14.881	35.427	4.607	-2.7	1.052	-3.869	1.1e-4	9.7e-4
ENSG00000106211.8	HSPB1	971.911	2230.66	342.537	-2.7	0.518	-8.041	8.9e-16	4.4e-14
ENSG00000136153.19	LMO7	15.063	35.84	4.674	-2.699	0.577	-9.296	1.5e-20	1.1e-18
ENSG00000161664.6	ASB16	9.354	22.733	2.664	-2.695	0.693	-6.433	1.3e-10	3.4e-9
ENSG00000256835.1	AC005294.1	1.825	5.475	0	-2.695	5.33	-1.176	0.24	0.56
ENSG00000232177.1	MTND4P24	3.757	9.895	0.688	-2.69	2.236	-2.41	0.016	0.07
ENSG00000129250.11	KIF1C	70.684	163.041	24.505	-2.685	0.515	-8.809	1.3e-18	8.0e-17
ENSG00000241130.1	AC012100.1	1.81	5.43	0	-2.685	5.33	-1.176	0.24	0.56
ENSG00000187479.6	C11orf96	9.845	23.811	2.862	-2.684	0.957	-4.513	6.4e-6	7.5e-5
ENSG00000263729.1	AC087393.1	1.8	5.399	0	-2.678	5.86	-0.844	0.399	0.769
ENSG00000107104.18	KANK1	4.889	12.456	1.105	-2.676	0.728	-7.411	1.3e-13	4.9e-12
ENSG00000270538.1	AC121247.2	1.794	5.382	0	-2.674	5.86	-0.844	0.399	0.769
ENSG00000277494.1	GPIHBP1	1.998	5.831	0.082	-2.658	1.215	-6.179	6.4e-10	1.6e-8
ENSG00000103150.5	MLYCD	3.949	10.271	0.788	-2.657	0.596	-8.392	4.8e-17	2.6e-15
ENSG00000239388.8	ASB14	2.732	7.496	0.35	-2.653	0.887	-6.8	1.0e-11	3.4e-10
ENSG00000145362.17	ANK2	10.359	24.857	3.11	-2.653	0.714	-6.11	1.0e-9	2.4e-8
ENSG00000152377.13	SPOCK1	2.553	7.084	0.288	-2.65	0.738	-7.731	1.1e-14	4.7e-13
ENSG00000169885.9	CALML6	5.618	14.041	1.406	-2.644	0.927	-4.492	7.1e-6	8.3e-5
ENSG00000179542.15	SLITRK4	1.926	5.644	0.067	-2.638	0.739	-10.093	5.9e-24	5.5e-22
ENSG00000185909.14	KLHDC8B	8.207	19.897	2.363	-2.636	0.726	-6.738	1.6e-11	5.0e-10
ENSG00000075239.13	ACAT1	123.661	281.9	44.541	-2.635	0.523	-8.065	7.3e-16	3.6e-14
ENSG00000184602.5	SNN	10.376	24.8	3.164	-2.631	0.628	-6.832	8.3e-12	2.7e-10
ENSG00000100625.8	SIX4	2.987	8.038	0.462	-2.628	0.82	-6.827	8.7e-12	2.8e-10
ENSG00000112992.16	NNT	46.788	107.314	16.525	-2.628	0.63	-7.022	2.2e-12	7.6e-11
ENSG00000156515.22	HK1	25.576	59.165	8.781	-2.621	0.687	-5.942	2.8e-9	6.3e-8
ENSG00000234604.2	AL021068.2	1.716	5.147	0	-2.62	5.83	-0.949	0.343	0.708
ENSG00000101439.8	CST3	139.458	316.669	50.853	-2.615	0.543	-7.152	8.5e-13	3.1e-11
ENSG00000096060.14	FKBP5	37.105	85.13	13.093	-2.612	0.609	-6.741	1.6e-11	4.9e-10
ENSG00000112425.14	EPM2A	14.811	34.723	4.855	-2.609	0.581	-9.572	1.1e-21	8.3e-20
ENSG00000087884.14	AAMDC	77.037	175.264	27.924	-2.607	0.615	-6.519	7.1e-11	2.0e-9
ENSG00000170345.9	FOS	295.803	669.185	109.111	-2.606	0.67	-7.056	1.7e-12	6.0e-11
ENSG00000112320.11	SOBP	2.656	7.252	0.357	-2.604	1.12	-5.09	3.6e-7	5.6e-6
ENSG00000143549.19	TPM3	1089.82	2460.33	404.565	-2.601	0.515	-7.316	2.6e-13	9.8e-12
ENSG00000138029.13	HADHB	145.489	329.425	53.522	-2.599	0.526	-7.626	2.4e-14	1.0e-12
ENSG00000242259.8	C22orf39	27.283	62.765	9.543	-2.597	0.566	-7.294	3.0e-13	1.1e-11
ENSG00000153291.15	SLC25A27	4.162	10.638	0.924	-2.596	1.131	-4.022	5.8e-5	5.5e-4
ENSG00000161558.10	TMEM143	13.084	30.752	4.25	-2.596	0.633	-7.667	1.8e-14	7.6e-13
ENSG00000117479.13	SLC19A2	11.331	26.796	3.599	-2.595	0.606	-7.018	2.3e-12	7.8e-11
ENSG00000130222.10	GADD45G	8.37	20.119	2.495	-2.595	1.069	-4.114	3.9e-5	3.8e-4
ENSG00000231555.4	HSPA1B	51.875	118.138	18.743	-2.593	0.835	-4.662	3.1e-6	4.0e-5
ENSG00000167434.9	CA4	2.589	7.084	0.342	-2.59	1.705	-3.429	6.1e-4	0.004
ENSG00000157087.18	ATP2B2	1.825	5.345	0.064	-2.576	0.969	-8.481	2.2e-17	1.3e-15
ENSG00000065717.14	TLE2	10.448	24.711	3.316	-2.574	0.695	-7.89	3.0e-15	1.4e-13
ENSG00000135636.13	DYSF	11.63	27.364	3.763	-2.574	0.888	-5.202	2.0e-7	3.2e-6
ENSG00000114416.17	FXR1	222.871	501.064	83.774	-2.566	0.528	-6.678	2.4e-11	7.3e-10
ENSG00000196616.13	ADH1B	1.84	5.365	0.077	-2.563	1.022	-7.099	1.3e-12	4.5e-11
ENSG00000180530.10	NRIP1	3.758	9.66	0.808	-2.56	0.9	-5.663	1.5e-8	3.0e-7
ENSG00000270733.1	AL355877.2	1.628	4.883	0	-2.557	4.343	-1.599	0.11	0.32
ENSG00000182759.3	MAFA	3.018	7.992	0.531	-2.554	1.107	-4.611	4.0e-6	4.9e-5
ENSG00000068903.19	SIRT2	68.317	154.048	25.452	-2.551	0.547	-7.124	1.1e-12	3.8e-11
ENSG00000130988.12	RGN	1.843	5.356	0.086	-2.55	1.533	-5.613	2.0e-8	3.9e-7
ENSG00000162409.10	PRKAA2	9.698	22.914	3.09	-2.548	0.534	-7.974	1.5e-15	7.4e-14
ENSG00000168300.13	PCMTD1	25.457	58.021	9.175	-2.536	0.55	-7.963	1.7e-15	8.0e-14
ENSG00000177606.6	JUN	67.753	152.203	25.528	-2.53	0.668	-5.778	7.6e-9	1.6e-7
ENSG00000138162.18	TACC2	60.558	136.17	22.752	-2.53	0.553	-9.031	1.7e-19	1.2e-17
ENSG00000157150.4	TIMP4	1.588	4.765	0	-2.527	1.888	-5.653	1.6e-8	3.1e-7
ENSG00000196352.15	CD55	9.587	22.557	3.102	-2.522	0.671	-6.79	1.1e-11	3.6e-10
ENSG00000244274.7	DBNDD2	45.143	101.662	16.883	-2.521	0.585	-6.623	3.5e-11	1.0e-9
ENSG00000011201.11	ANOS1	1.578	4.734	0	-2.52	1.635	-7.811	5.7e-15	2.6e-13
ENSG00000089250.18	NOS1	1.805	5.234	0.09	-2.516	0.65	-11.111	1.1e-28	1.3e-26
ENSG00000213171.2	LINGO4	2.112	5.917	0.21	-2.515	0.977	-6.261	3.8e-10	9.7e-9
ENSG00000145990.10	GFOD1	1.858	5.35	0.111	-2.515	0.934	-7.211	5.5e-13	2.1e-11
ENSG00000113594.9	LIFR	6.023	14.604	1.733	-2.513	0.593	-6.397	1.6e-10	4.2e-9
ENSG00000100412.15	ACO2	87.54	195.641	33.489	-2.511	0.521	-7.741	9.9e-15	4.3e-13
ENSG00000126803.9	HSPA2	10.765	25.12	3.588	-2.509	0.616	-6.718	1.8e-11	5.6e-10
ENSG00000117054.13	ACADM	60.38	134.992	23.074	-2.498	0.547	-7.49	6.9e-14	2.8e-12
ENSG00000137507.11	LRRC32	1.682	4.94	0.053	-2.496	1.057	-7.479	7.5e-14	3.0e-12
ENSG00000131203.12	IDO1	1.544	4.631	0	-2.493	1.888	-5.653	1.6e-8	3.1e-7
ENSG00000136244.11	IL6	1.541	4.622	0	-2.491	2.157	-4.522	6.1e-6	7.3e-5
ENSG00000178860.8	MSC	1.574	4.695	0.014	-2.49	1.755	-5.37	7.9e-8	1.4e-6
ENSG00000153956.15	CACNA2D1	21.211	48.139	7.747	-2.49	0.669	-6.16	7.3e-10	1.8e-8
ENSG00000234438.3	KBTBD13	1.537	4.612	0	-2.489	1.979	-5.206	1.9e-7	3.2e-6
ENSG00000159674.11	SPON2	2.656	7.086	0.441	-2.488	1.251	-4.054	5.0e-5	4.8e-4
ENSG00000198894.7	CIPC	13.302	30.617	4.644	-2.486	0.559	-7.295	3.0e-13	1.1e-11
ENSG00000182606.14	TRAK1	18.368	41.805	6.649	-2.484	0.615	-5.637	1.7e-8	3.4e-7
ENSG00000151320.10	AKAP6	7.898	18.644	2.525	-2.479	0.552	-8.522	1.6e-17	9.0e-16
ENSG00000111404.6	RERGL	1.515	4.546	0	-2.472	2.348	-3.962	7.4e-5	6.8e-4
ENSG00000146729.9	NIPSNAP2	127.197	281.565	50.013	-2.47	0.55	-7.173	7.4e-13	2.7e-11
ENSG00000144357.16	UBR3	28.161	63.198	10.642	-2.463	0.526	-7.941	2.0e-15	9.5e-14
ENSG00000165113.12	GKAP1	12.331	28.347	4.322	-2.463	0.658	-5.98	2.2e-9	5.1e-8
ENSG00000204397.7	CARD16	1.502	4.505	0	-2.461	2.888	-2.911	0.004	0.02
ENSG00000188130.13	MAPK12	46.354	103.12	17.971	-2.456	0.543	-7.307	2.7e-13	1.0e-11
ENSG00000143816.7	WNT9A	3.409	8.69	0.768	-2.454	0.712	-6.789	1.1e-11	3.6e-10
ENSG00000115525.17	ST3GAL5	8.05	18.886	2.632	-2.453	0.679	-6.159	7.3e-10	1.8e-8
ENSG00000130560.8	UBAC1	37.488	83.569	14.448	-2.453	0.563	-6.976	3.0e-12	1.0e-10
ENSG00000156265.15	MAP3K7CL	10.032	23.208	3.444	-2.445	0.717	-6.408	1.5e-10	4.0e-9
ENSG00000229074.8	HLA-DRB1	1.479	4.436	0	-2.443	2.053	-4.898	9.7e-7	1.4e-5
ENSG00000169047.5	IRS1	3.793	9.507	0.935	-2.441	0.641	-8.82	1.1e-18	7.3e-17
ENSG00000149218.4	ENDOD1	5.495	13.235	1.625	-2.439	0.717	-6.217	5.1e-10	1.3e-8
ENSG00000171503.11	ETFDH	30.11	67.145	11.593	-2.436	0.658	-7.425	1.1e-13	4.5e-12
ENSG00000107864.14	CPEB3	3.487	8.827	0.817	-2.435	0.671	-6.866	6.6e-12	2.2e-10
ENSG00000179636.14	TPPP2	1.754	5.031	0.116	-2.434	2.187	-3.626	2.9e-4	0.002
ENSG00000244734.4	HBB	267.763	587.476	107.907	-2.434	1.028	-4.331	1.5e-5	1.6e-4
ENSG00000144868.13	TMEM108	1.869	5.282	0.163	-2.433	1.131	-5.83	5.5e-9	1.2e-7
ENSG00000228525.1	AL353689.1	1.464	4.393	0	-2.431	5.86	-0.844	0.399	0.769
ENSG00000164068.15	RNF123	34.206	76.001	13.308	-2.428	0.535	-8.013	1.1e-15	5.5e-14
ENSG00000149646.12	CNBD2	4.999	12.116	1.441	-2.426	1.208	-3.368	7.6e-4	0.005
ENSG00000171115.3	GIMAP8	1.677	4.851	0.09	-2.424	0.971	-7.303	2.8e-13	1.1e-11
ENSG00000154734.14	ADAMTS1	8.558	19.876	2.899	-2.421	0.853	-6.92	4.5e-12	1.5e-10
ENSG00000077044.10	DGKD	16.078	36.256	5.988	-2.414	0.56	-6.339	2.3e-10	6.1e-9
ENSG00000131097.6	HIGD1B	4.55	11.104	1.273	-2.413	1.647	-3.207	0.001	0.009
ENSG00000166780.10	C16orf45	5.774	13.772	1.775	-2.412	0.711	-7.189	6.5e-13	2.4e-11
ENSG00000004848.7	ARX	2.018	5.582	0.237	-2.412	1.463	-3.252	0.001	0.008
ENSG00000173253.15	DMRT2	1.712	4.912	0.112	-2.411	1.605	-4.245	2.2e-5	2.3e-4
ENSG00000196593.9	ANKRD20A19P	2.802	7.288	0.559	-2.41	0.879	-5.832	5.5e-9	1.2e-7
ENSG00000178695.5	KCTD12	4.53	11.041	1.275	-2.404	0.849	-5.144	2.7e-7	4.3e-6
ENSG00000151726.13	ACSL1	56.905	125.053	22.832	-2.403	0.525	-7.923	2.3e-15	1.1e-13
ENSG00000179262.9	RAD23A	202.314	441.393	82.775	-2.401	0.517	-7.581	3.4e-14	1.4e-12
ENSG00000170185.9	USP38	9.498	21.816	3.339	-2.395	0.551	-7.35	2.0e-13	7.7e-12
ENSG00000080345.17	RIF1	32.566	71.928	12.886	-2.393	0.573	-1.483	0.138	0.379
ENSG00000099954.18	CECR2	1.624	4.697	0.088	-2.389	0.778	-9.459	3.1e-21	2.4e-19
ENSG00000258461.5	AC012651.1	2.543	6.692	0.469	-2.388	0.772	-6.601	4.1e-11	1.2e-9
ENSG00000085871.8	MGST2	26.746	59.196	10.521	-2.385	0.687	-5.441	5.3e-8	9.6e-7
ENSG00000267318.1	AC005702.1	6.529	15.319	2.134	-2.38	1.568	-2.645	0.008	0.041
ENSG00000133315.10	MACROD1	93.553	203.893	38.383	-2.379	0.543	-7.661	1.8e-14	7.9e-13
ENSG00000172508.10	CARNS1	4.917	11.822	1.465	-2.379	0.832	-6.374	1.8e-10	4.9e-9
ENSG00000069667.15	RORA	4.862	11.692	1.447	-2.375	0.888	-5.206	1.9e-7	3.2e-6
ENSG00000128739.22	SNRPN	42.623	93.445	17.213	-2.375	0.561	-6.892	5.5e-12	1.8e-10
ENSG00000147853.16	AK3	52.196	114.145	21.222	-2.373	0.597	-6.492	8.5e-11	2.4e-9
ENSG00000123096.11	SSPN	16.693	37.288	6.396	-2.372	0.557	-7.116	1.1e-12	4.0e-11
ENSG00000131386.17	GALNT15	2.246	6.018	0.36	-2.367	0.866	-8.416	3.9e-17	2.2e-15
ENSG00000159423.16	ALDH4A1	10.823	24.559	3.956	-2.367	0.599	-7.38	1.6e-13	6.2e-12
ENSG00000151365.2	THRSP	1.383	4.15	0	-2.365	2.121	-4.647	3.4e-6	4.2e-5
ENSG00000197321.14	SVIL	194.606	421.075	81.371	-2.357	0.529	-8.289	1.1e-16	6.1e-15
ENSG00000187837.3	HIST1H1C	54.506	118.768	22.374	-2.357	0.624	-6.021	1.7e-9	4.0e-8
ENSG00000231679.7	HLA-DRB3	1.464	4.315	0.039	-2.355	1.966	-4.315	1.6e-5	1.7e-4
ENSG00000104823.8	ECH1	227.637	491.805	95.553	-2.352	0.528	-6.745	1.5e-11	4.8e-10
ENSG00000144674.16	GOLGA4	14.416	32.225	5.511	-2.351	0.544	-7.262	3.8e-13	1.4e-11
ENSG00000203867.7	RBM20	3.085	7.803	0.726	-2.351	0.743	-10.49	9.6e-26	9.8e-24
ENSG00000233297.4	RASA4DP	1.805	5.04	0.188	-2.346	1.598	-3.893	9.9e-5	8.9e-4
ENSG00000229436.1	AC073850.1	1.351	4.054	0	-2.338	5.83	-0.949	0.343	0.708
ENSG00000179564.3	LSMEM2	1.438	4.235	0.039	-2.333	1.676	-4.803	1.6e-6	2.1e-5
ENSG00000124935.3	SCGB1D2	1.342	4.027	0	-2.33	3.543	-2.158	0.031	0.12
ENSG00000099875.14	MKNK2	118.622	255.683	50.091	-2.329	0.519	-7.721	1.2e-14	5.0e-13
ENSG00000146859.6	TMEM140	15.185	33.688	5.934	-2.323	0.642	-6.474	9.5e-11	2.6e-9
ENSG00000107771.16	CCSER2	14.034	31.212	5.444	-2.322	0.551	-6.12	9.4e-10	2.2e-8
ENSG00000184588.17	PDE4B	25.265	55.239	10.278	-2.318	1.059	-3.011	0.003	0.015
ENSG00000170525.20	PFKFB3	95.784	206.048	40.652	-2.314	0.561	-6.859	7.0e-12	2.3e-10
ENSG00000084764.10	MAPRE3	23.537	51.472	9.569	-2.312	0.571	-6.751	1.5e-11	4.6e-10
ENSG00000135617.3	PRADC1	22.935	50.137	9.333	-2.307	0.653	-6.084	1.2e-9	2.8e-8
ENSG00000160299.16	PCNT	27.61	60.07	11.38	-2.302	0.533	-8.326	8.4e-17	4.5e-15
ENSG00000142748.12	FCN3	1.386	4.09	0.033	-2.301	2.089	-3.918	8.9e-5	8.1e-4
ENSG00000129749.3	CHRNA10	4.75	11.267	1.492	-2.3	0.762	-6.108	1.0e-9	2.4e-8
ENSG00000139292.12	LGR5	2.966	7.459	0.72	-2.298	1.12	-5.05	4.4e-7	6.7e-6
ENSG00000130940.14	CASZ1	5.015	11.827	1.609	-2.298	0.698	-6.724	1.8e-11	5.5e-10
ENSG00000141576.14	RNF157	8.384	19.002	3.074	-2.296	0.668	-10.639	2.0e-26	2.1e-24
ENSG00000226499.1	AL136380.1	7.73	17.606	2.791	-2.295	3.542	-1.144	0.253	0.581
ENSG00000184489.11	PTP4A3	30.9	66.992	12.854	-2.295	0.819	-4.448	8.6e-6	9.9e-5
ENSG00000281742.2	MCCC2	1.487	4.297	0.082	-2.292	2.208	-3.051	0.002	0.014
ENSG00000147166.10	ITGB1BP2	6.975	15.98	2.473	-2.29	0.88	-4.351	1.4e-5	1.5e-4
ENSG00000275724.1	AC012314.9	611.077	1300.25	266.491	-2.282	0.547	-6.681	2.4e-11	7.2e-10
ENSG00000135547.8	HEY2	1.385	4.07	0.043	-2.281	1.304	-6.135	8.5e-10	2.0e-8
ENSG00000171476.21	HOPX	2.543	6.531	0.55	-2.281	1.107	-3.807	1.4e-4	0.001
ENSG00000164142.15	FAM160A1	3.092	7.697	0.79	-2.28	0.829	-5.803	6.5e-9	1.4e-7
ENSG00000163069.12	SGCB	22.398	48.715	9.239	-2.28	0.538	-6.544	6.0e-11	1.7e-9
ENSG00000167701.13	GPT	6.068	14.018	2.093	-2.28	0.74	-5.979	2.3e-9	5.1e-8
ENSG00000204789.4	ZNF204P	1.355	4.004	0.031	-2.279	1.502	-5.664	1.5e-8	3.0e-7
ENSG00000162413.16	KLHL21	25.671	55.662	10.675	-2.279	0.533	-6.656	2.8e-11	8.4e-10
ENSG00000099860.8	GADD45B	47.46	101.901	20.24	-2.276	0.632	-5.816	6.0e-9	1.3e-7
ENSG00000125037.12	EMC3	103.268	220.358	44.723	-2.275	0.612	-5.668	1.4e-8	2.9e-7
ENSG00000129993.14	CBFA2T3	3.088	7.675	0.795	-2.273	0.977	-6.089	1.1e-9	2.7e-8
ENSG00000125967.16	NECAB3	12.252	27.091	4.833	-2.268	0.631	-6.414	1.4e-10	3.8e-9
ENSG00000271043.2	MTRNR2L2	8.056	18.178	2.994	-2.263	2.827	-1.404	0.16	0.422
ENSG00000178053.17	MLF1	16.382	35.78	6.683	-2.259	0.66	-5.424	5.8e-8	1.1e-6
ENSG00000073849.14	ST6GAL1	2.341	6.066	0.478	-2.257	0.972	-6.619	3.6e-11	1.1e-9
ENSG00000101493.10	ZNF516	2.673	6.76	0.629	-2.252	1.053	-3.299	9.7e-4	0.007
ENSG00000068024.16	HDAC4	15.775	34.371	6.477	-2.242	0.546	-7.548	4.4e-14	1.8e-12
ENSG00000134716.9	CYP2J2	2.803	7.014	0.698	-2.239	1.092	-5.348	8.9e-8	1.6e-6
ENSG00000169752.16	NRG4	2.871	7.152	0.731	-2.236	1.15	-3.767	1.7e-4	0.001
ENSG00000150054.18	MPP7	1.853	5.005	0.276	-2.234	0.806	-8.171	3.1e-16	1.6e-14
ENSG00000135929.8	CYP27A1	5.809	13.309	2.058	-2.226	0.684	-5.897	3.7e-9	8.1e-8
ENSG00000161649.12	CD300LG	2.534	6.425	0.588	-2.225	1.374	-6.68	2.4e-11	7.2e-10
ENSG00000108691.9	CCL2	13.451	29.349	5.502	-2.223	0.882	-4.464	8.1e-6	9.3e-5
ENSG00000121671.11	CRY2	12.353	27.02	5.02	-2.219	0.561	-6.803	1.0e-11	3.3e-10
ENSG00000166407.13	LMO1	2.512	6.368	0.584	-2.218	1.322	-3.693	2.2e-4	0.002
ENSG00000112796.9	ENPP5	2.37	6.069	0.52	-2.217	0.867	-7.614	2.7e-14	1.1e-12
ENSG00000157510.13	AFAP1L1	4.931	11.44	1.676	-2.217	0.943	-4.678	2.9e-6	3.7e-5
ENSG00000124098.9	FAM210B	16.914	36.558	7.092	-2.214	0.631	-5.868	4.4e-9	9.5e-8
ENSG00000150401.14	DCUN1D2	18.464	39.73	7.831	-2.205	0.594	-6.51	7.5e-11	2.1e-9
ENSG00000175395.15	ZNF25	5.158	11.881	1.796	-2.204	0.622	-6.521	7.0e-11	2.0e-9
ENSG00000227048.2	AC096677.3	1.2	3.601	0	-2.202	4.599	-1.468	0.142	0.387
ENSG00000178537.9	SLC25A20	15.605	33.704	6.555	-2.2	0.63	-6.082	1.2e-9	2.8e-8
ENSG00000095321.16	CRAT	42.808	90.536	18.944	-2.198	0.552	-8.184	2.7e-16	1.4e-14
ENSG00000109610.5	SOD3	1.278	3.759	0.038	-2.197	1.712	-4.628	3.7e-6	4.6e-5
ENSG00000127325.18	BEST3	16.847	36.26	7.14	-2.195	0.632	-6.354	2.1e-10	5.5e-9
ENSG00000224501.5	HSPA1B	1.72	4.671	0.245	-2.187	4.733	-1.16	0.246	0.57
ENSG00000149925.18	ALDOA	3140.62	6548.16	1436.86	-2.187	0.539	-6.679	2.4e-11	7.3e-10
ENSG00000169083.16	AR	1.857	4.957	0.308	-2.187	0.835	-7.354	1.9e-13	7.5e-12
ENSG00000142661.18	MYOM3	39.142	82.553	17.437	-2.18	0.593	-6.656	2.8e-11	8.4e-10
ENSG00000122783.16	C7orf49	64.024	134.238	28.918	-2.176	0.611	-2.981	0.003	0.017
ENSG00000198692.9	EIF1AY	21.737	46.23	9.49	-2.171	0.852	-5.647	1.6e-8	3.2e-7
ENSG00000274070.1	CASTOR2	9.233	20.255	3.721	-2.171	0.748	-5.401	6.6e-8	1.2e-6
ENSG00000120279.6	MYCT1	1.351	3.882	0.085	-2.17	1.225	-6.127	9.0e-10	2.2e-8
ENSG00000175920.17	DOK7	2.205	5.656	0.479	-2.17	0.951	-5.875	4.2e-9	9.1e-8
ENSG00000023228.13	NDUFS1	62.098	130.037	28.128	-2.169	0.523	-6.46	1.0e-10	2.9e-9
ENSG00000123240.16	OPTN	119.01	247.705	54.662	-2.16	0.517	-7.15	8.7e-13	3.1e-11
ENSG00000124406.16	ATP8A1	5.205	11.847	1.884	-2.155	0.864	-7.797	6.4e-15	2.8e-13
ENSG00000188662.6	HILS1	1.499	4.172	0.162	-2.154	2.126	-3.245	0.001	0.008
ENSG00000137124.7	ALDH1B1	14.186	30.397	6.081	-2.149	0.593	-6.161	7.2e-10	1.8e-8
ENSG00000008441.16	NFIX	43.87	91.741	19.935	-2.147	0.519	-7.415	1.2e-13	4.8e-12
ENSG00000102755.11	FLT1	2.653	6.546	0.707	-2.144	0.871	-6.442	1.2e-10	3.2e-9
ENSG00000138640.14	FAM13A	4.325	9.998	1.488	-2.144	0.758	-4.412	1.0e-5	1.2e-4
ENSG00000185760.15	KCNQ5	2.944	7.143	0.845	-2.142	0.765	-5.388	7.1e-8	1.3e-6
ENSG00000274665.3	PVALB	1.132	3.395	0	-2.136	3.183	-2.524	0.012	0.054
ENSG00000162878.12	PKDCC	35.334	73.883	16.06	-2.134	1.166	-3.591	3.3e-4	0.003
ENSG00000142494.13	SLC47A1	6.963	15.406	2.742	-2.133	0.692	-7.487	7.0e-14	2.8e-12
ENSG00000106993.11	CDC37L1	14.486	30.894	6.282	-2.131	0.581	-6.96	3.4e-12	1.2e-10
ENSG00000229295.11	HLA-DPB1	1.148	3.422	0.012	-2.128	2.053	-4.898	9.7e-7	1.4e-5
ENSG00000104267.9	CA2	10.736	23.135	4.536	-2.124	1.294	-3.129	0.002	0.011
ENSG00000138379.4	MSTN	1.296	3.718	0.084	-2.121	1.088	-6.273	3.5e-10	9.0e-9
ENSG00000067177.14	PHKA1	16.414	34.781	7.231	-2.12	0.581	-6.313	2.7e-10	7.1e-9
ENSG00000180881.19	CAPS2	22.623	47.494	10.188	-2.116	0.611	-5.573	2.5e-8	4.8e-7
ENSG00000249751.3	ECSCR	4.669	10.628	1.689	-2.112	1.01	-3.904	9.5e-5	8.5e-4
ENSG00000123124.13	WWP1	34.053	70.877	15.64	-2.111	0.549	-6.847	7.5e-12	2.5e-10
ENSG00000205560.12	CPT1B	31.089	64.74	14.263	-2.107	0.56	-7.537	4.8e-14	2.0e-12
ENSG00000174804.3	FZD4	3.584	8.389	1.181	-2.106	0.831	-4.917	8.8e-7	1.3e-5
ENSG00000137571.10	SLCO5A1	1.222	3.544	0.06	-2.099	0.889	-8.75	2.1e-18	1.3e-16
ENSG00000204161.13	C10orf128	1.094	3.281	0	-2.098	2.167	-4.49	7.1e-6	8.3e-5
ENSG00000182154.7	MRPL41	41.538	85.927	19.344	-2.095	0.567	-6.188	6.1e-10	1.5e-8
ENSG00000138768.14	USO1	38.452	79.6	17.878	-2.094	0.526	-6.956	3.5e-12	1.2e-10
ENSG00000130300.8	PLVAP	1.138	3.368	0.023	-2.094	1.569	-5.388	7.1e-8	1.3e-6
ENSG00000175161.13	CADM2	1.563	4.233	0.227	-2.092	0.98	-6.297	3.0e-10	7.8e-9
ENSG00000265158.1	LRRC37A7P	1.221	3.534	0.064	-2.091	1.195	-6.047	1.5e-9	3.4e-8
ENSG00000129757.13	CDKN1C	3.338	7.855	1.08	-2.09	1.25	-3.567	3.6e-4	0.003
ENSG00000164237.8	CMBL	60.566	124.658	28.52	-2.09	0.585	-5.75	8.9e-9	1.8e-7
ENSG00000173546.7	CSPG4	1.737	4.584	0.314	-2.088	0.661	-7.923	2.3e-15	1.1e-13
ENSG00000169021.5	UQCRFS1	38.997	80.566	18.213	-2.086	0.526	-6.671	2.5e-11	7.6e-10
ENSG00000237412.6	PRSS56	1.08	3.241	0	-2.084	1.97	-5.249	1.5e-7	2.6e-6
ENSG00000137094.14	DNAJB5	19.369	40.516	8.795	-2.084	0.575	-6.902	5.1e-12	1.7e-10
ENSG00000160221.17	C21orf33	21.433	44.716	9.791	-2.083	0.623	-6.939	4.0e-12	1.3e-10
ENSG00000088543.14	C3orf18	7.098	15.494	2.899	-2.081	0.715	-5.612	2.0e-8	3.9e-7
ENSG00000106733.20	NMRK1	11.296	24.03	4.928	-2.078	0.763	-4.537	5.7e-6	6.8e-5
ENSG00000270904.1	AC008385.1	2.248	5.608	0.568	-2.075	3.089	-1.504	0.133	0.369
ENSG00000243429.1	OR7E29P	1.07	3.21	0	-2.074	2.536	-3.528	4.2e-4	0.003
ENSG00000135447.16	PPP1R1A	144.528	294.918	69.332	-2.073	1.138	-2.985	0.003	0.017
ENSG00000271128.1	AC008608.1	3.018	7.168	0.942	-2.072	5.489	-0.765	0.444	0.821
ENSG00000085741.12	WNT11	4.109	9.387	1.471	-2.072	1.191	-2.67	0.008	0.038
ENSG00000177981.10	ASB8	61.589	126.205	29.281	-2.071	0.536	-6.935	4.1e-12	1.4e-10
ENSG00000100284.20	TOM1	23.301	48.376	10.763	-2.07	0.569	-6.848	7.5e-12	2.5e-10
ENSG00000116688.16	MFN2	44.426	91.281	20.999	-2.069	0.525	-6.238	4.4e-10	1.1e-8
ENSG00000179776.17	CDH5	5.695	12.591	2.248	-2.065	0.938	-5.39	7.0e-8	1.3e-6
ENSG00000175591.11	P2RY2	4.756	10.684	1.792	-2.065	0.774	-5.092	3.5e-7	5.5e-6
ENSG00000186326.3	RGS9BP	1.056	3.169	0	-2.06	1.82	-6.058	1.4e-9	3.2e-8
ENSG00000012817.15	KDM5D	3.112	7.334	1.002	-2.058	1.074	-4.909	9.1e-7	1.3e-5
ENSG00000141404.15	GNAL	5.783	12.742	2.303	-2.057	0.633	-7.091	1.3e-12	4.7e-11
ENSG00000260549.1	MT1L	1.876	4.827	0.401	-2.056	2.887	-1.71	0.087	0.27
ENSG00000112214.10	FHL5	1.049	3.147	0	-2.052	1.961	-5.29	1.2e-7	2.1e-6
ENSG00000105204.13	DYRK1B	34.811	71.405	16.514	-2.048	0.54	-7.094	1.3e-12	4.7e-11
ENSG00000053438.8	NNAT	1.925	4.906	0.434	-2.042	1.423	-3.449	5.6e-4	0.004
ENSG00000074657.13	ZNF532	8.203	17.57	3.52	-2.039	0.615	-6.759	1.4e-11	4.4e-10
ENSG00000115840.13	SLC25A12	25.498	52.445	12.024	-2.037	0.558	-6.723	1.8e-11	5.5e-10
ENSG00000134240.11	HMGCS2	1.779	4.604	0.366	-2.036	1.214	-5.534	3.1e-8	6.0e-7
ENSG00000213707.2	HMGB1P10	1.215	3.466	0.09	-2.035	2.923	-2.255	0.024	0.098
ENSG00000188677.14	PARVB	52.633	107.128	25.385	-2.035	0.563	-6.525	6.8e-11	1.9e-9
ENSG00000080546.13	SESN1	26.977	55.392	12.769	-2.034	0.635	-5.903	3.6e-9	7.8e-8
ENSG00000047648.21	ARHGAP6	1.285	3.605	0.125	-2.034	0.951	-6.439	1.2e-10	3.3e-9
ENSG00000231286.7	HLA-DQB1	1.314	3.664	0.14	-2.033	2.021	-2.34	0.019	0.082
ENSG00000175764.14	TTLL11	3.195	7.443	1.07	-2.028	1.053	-3.466	5.3e-4	0.004
ENSG00000186335.8	SLC36A2	13.151	27.48	5.986	-2.027	0.857	-7.181	6.9e-13	2.5e-11
ENSG00000135407.10	AVIL	14.19	29.534	6.518	-2.022	0.741	-5.425	5.8e-8	1.0e-6
ENSG00000126524.9	SBDS	73.29	148.3	35.786	-2.021	0.533	-6.505	7.8e-11	2.2e-9
ENSG00000145794.16	MEGF10	1.043	3.104	0.013	-2.019	1.241	-6.691	2.2e-11	6.7e-10
ENSG00000157502.13	MUM1L1	1.017	3.051	0	-2.018	1.752	-6.542	6.1e-11	1.7e-9
ENSG00000165775.17	FUNDC2	93.259	188.216	45.781	-2.016	0.557	-6.092	1.1e-9	2.6e-8
ENSG00000233541.4	RPL31P47	1.015	3.044	0	-2.016	5.86	-0.844	0.399	0.769
ENSG00000183172.8	SMDT1	53.943	109.175	26.327	-2.011	0.601	-6.088	1.1e-9	2.7e-8
ENSG00000168763.15	CNNM3	46.611	94.471	22.681	-2.011	0.569	-4.007	6.1e-5	5.8e-4
ENSG00000124440.15	HIF3A	2.33	5.673	0.658	-2.009	0.997	-3.268	0.001	0.007
ENSG00000073578.16	SDHA	76.438	154.125	37.595	-2.007	0.525	-6.526	6.8e-11	1.9e-9
ENSG00000234457.1	AC006960.1	1.005	3.016	0	-2.006	5.948	-0.664	0.507	0.859
ENSG00000180758.11	GPR157	5.562	12.142	2.273	-2.006	0.619	-5.75	8.9e-9	1.8e-7
ENSG00000143842.14	SOX13	4.536	10.084	1.762	-2.005	0.814	-4.611	4.0e-6	4.9e-5
ENSG00000114770.16	ABCC5	17.763	36.563	8.363	-2.004	0.563	-5.738	9.6e-9	2.0e-7
ENSG00000166289.5	PLEKHF1	10.229	21.445	4.622	-1.997	0.634	-5.884	4.0e-9	8.7e-8
ENSG00000218125.1	AP000567.1	0.997	2.992	0	-1.997	5.948	-0.664	0.507	0.859
ENSG00000174669.11	SLC29A2	13.481	27.901	6.271	-1.991	0.614	-5.766	8.1e-9	1.7e-7
ENSG00000011523.13	CEP68	5.405	11.779	2.218	-1.99	0.648	-6.164	7.1e-10	1.7e-8
ENSG00000148541.12	FAM13C	5.618	12.202	2.327	-1.989	0.863	-7.395	1.4e-13	5.6e-12
ENSG00000030419.16	IKZF2	1.23	3.448	0.121	-1.988	4.422	-1.361	0.174	0.446
ENSG00000266470.1	AP001180.5	0.988	2.963	0	-1.987	5.948	-0.664	0.507	0.859
ENSG00000111913.18	RIPOR2	3.586	8.135	1.311	-1.983	0.879	-5.4	6.7e-8	1.2e-6
ENSG00000260428.2	SCX	3.443	7.849	1.24	-1.982	1.104	-3.645	2.7e-4	0.002
ENSG00000205502.3	C2CD4B	0.98	2.941	0	-1.978	2.104	-4.706	2.5e-6	3.3e-5
ENSG00000214357.8	NEURL1B	1.886	4.743	0.457	-1.978	0.827	-6.735	1.6e-11	5.1e-10
ENSG00000165526.8	RPUSD4	26.076	52.858	12.685	-1.977	0.564	-6.617	3.7e-11	1.1e-9
ENSG00000184497.12	TMEM255B	1.23	3.437	0.127	-1.976	1.705	-2.943	0.003	0.019
ENSG00000108231.12	LGI1	1.817	4.601	0.425	-1.974	1.203	-3.247	0.001	0.008
ENSG00000115902.10	SLC1A4	4.341	9.617	1.703	-1.974	0.724	-6.235	4.5e-10	1.1e-8
ENSG00000166912.16	MTMR10	8.727	18.336	3.922	-1.974	0.572	-6.286	3.2e-10	8.4e-9
ENSG00000163346.16	PBXIP1	35.203	70.806	17.401	-1.964	0.538	-6.352	2.1e-10	5.6e-9
ENSG00000158008.9	EXTL1	0.983	2.93	0.009	-1.962	1.715	-5.596	2.2e-8	4.3e-7
ENSG00000113742.12	CPEB4	9.058	18.931	4.122	-1.96	0.905	-3.485	4.9e-4	0.004
ENSG00000184076.13	UQCR10	171.387	340.523	86.82	-1.959	0.536	-6.478	9.3e-11	2.6e-9
ENSG00000151948.11	GLT1D1	0.995	2.952	0.016	-1.959	1.792	-5.16	2.5e-7	4.0e-6
ENSG00000170153.10	RNF150	2.694	6.308	0.887	-1.953	1.073	-5.267	1.4e-7	2.4e-6
ENSG00000266009.1	AC087393.3	0.957	2.872	0	-1.953	5.948	-0.664	0.507	0.859
ENSG00000068831.18	RASGRP2	3.436	7.774	1.267	-1.952	1.203	-2.978	0.003	0.017
ENSG00000197971.14	MBP	22.464	45.406	10.993	-1.952	0.629	-5.207	1.9e-7	3.2e-6
ENSG00000180543.4	TSPYL5	0.956	2.867	0	-1.951	1.738	-6.655	2.8e-11	8.4e-10
ENSG00000274180.1	NATD1	4.396	9.669	1.76	-1.951	0.642	-6.002	1.9e-9	4.5e-8
ENSG00000237111.1	IGHJ3P	0.954	2.863	0	-1.95	5.948	-0.664	0.507	0.859
ENSG00000163884.3	KLF15	2.808	6.521	0.951	-1.947	1.084	-3.377	7.3e-4	0.005
ENSG00000154258.16	ABCA9	4.653	10.162	1.898	-1.946	0.733	-4.026	5.7e-5	5.4e-4
ENSG00000168621.14	GDNF	2.137	5.183	0.614	-1.938	1.083	-3.942	8.1e-5	7.4e-4
ENSG00000143333.6	RGS16	2.221	5.349	0.657	-1.938	1.106	-3.869	1.1e-4	9.6e-4
ENSG00000131634.13	TMEM204	1.164	3.264	0.113	-1.937	1.313	-4.914	8.9e-7	1.3e-5
ENSG00000223802.7	CERS1	1.776	4.47	0.429	-1.937	1.048	-4.48	7.4e-6	8.7e-5
ENSG00000183878.15	UTY	1.078	3.094	0.069	-1.937	0.982	-7.365	1.8e-13	6.9e-12
ENSG00000144837.8	PLA1A	1.018	2.976	0.04	-1.935	1.704	-4.415	1.0e-5	1.1e-4
ENSG00000105499.13	PLA2G4C	32.064	64.046	16.073	-1.93	0.596	-7.226	5.0e-13	1.9e-11
ENSG00000189350.12	TOGARAM2	1.642	4.189	0.368	-1.923	0.904	-2.517	0.012	0.055
ENSG00000149300.9	C11orf52	1.724	4.342	0.414	-1.917	1.63	-2.877	0.004	0.022
ENSG00000113389.15	NPR3	1.89	4.668	0.501	-1.917	0.848	-8.997	2.3e-19	1.6e-17
ENSG00000122971.8	ACADS	28.261	56.379	14.203	-1.916	0.589	-5.796	6.8e-9	1.4e-7
ENSG00000141542.10	RAB40B	3.884	8.573	1.54	-1.914	0.824	-5.033	4.8e-7	7.3e-6
ENSG00000284672.1	AC109583.3	0.975	2.869	0.029	-1.911	1.406	-5.796	6.8e-9	1.4e-7
ENSG00000123243.14	ITIH5	1.464	3.825	0.283	-1.911	0.839	-7.155	8.4e-13	3.0e-11
ENSG00000123570.3	RAB9B	1.433	3.765	0.267	-1.911	1.06	-4.962	7.0e-7	1.0e-5
ENSG00000108861.8	DUSP3	58.889	116.242	30.212	-1.909	0.526	-6.331	2.4e-10	6.4e-9
ENSG00000111911.6	HINT3	21.159	42.373	10.552	-1.909	0.546	-6.192	5.9e-10	1.5e-8
ENSG00000169116.11	PARM1	1.303	3.509	0.201	-1.909	0.94	-5.955	2.6e-9	5.8e-8
ENSG00000185669.5	SNAI3	1.179	3.265	0.136	-1.908	1.408	-4.245	2.2e-5	2.3e-4
ENSG00000140945.16	CDH13	9.076	18.719	4.255	-1.908	0.882	-4.36	1.3e-5	1.4e-4
ENSG00000142910.15	TINAGL1	8.026	16.664	3.708	-1.908	0.925	-5.144	2.7e-7	4.3e-6
ENSG00000182118.7	FAM89A	1.428	3.751	0.266	-1.908	1.541	-3.839	1.2e-4	0.001
ENSG00000113296.14	THBS4	11.293	23.05	5.415	-1.906	1.21	-3.976	7.0e-5	6.4e-4
ENSG00000123739.10	PLA2G12A	6.792	14.243	3.066	-1.906	0.73	-4.521	6.2e-6	7.3e-5
ENSG00000168152.12	THAP9	1.97	4.805	0.553	-1.903	0.884	-4.567	4.9e-6	6.0e-5
ENSG00000186051.6	TAL2	1.968	4.801	0.552	-1.902	1.956	-2.327	0.02	0.084
ENSG00000149564.11	ESAM	5.509	11.719	2.404	-1.902	0.996	-3.495	4.7e-4	0.004
ENSG00000147852.15	VLDLR	4.72	10.177	1.991	-1.902	0.811	-4.993	5.9e-7	8.8e-6
ENSG00000155090.14	KLF10	38.541	76.241	19.691	-1.9	0.546	-6.114	9.7e-10	2.3e-8
ENSG00000066382.16	MPPED2	1.449	3.784	0.282	-1.899	1.06	-4.13	3.6e-5	3.6e-4
ENSG00000213519.2	AC132008.1	2.742	6.306	0.96	-1.898	3.542	-1.144	0.253	0.581
ENSG00000102763.17	VWA8	6.988	14.589	3.187	-1.896	0.565	-6.306	2.9e-10	7.4e-9
ENSG00000144331.19	ZNF385B	2.153	5.151	0.654	-1.895	1.196	-4.651	3.3e-6	4.1e-5
ENSG00000169764.15	UGP2	118.98	233.047	61.946	-1.895	0.563	-6.206	5.4e-10	1.3e-8
ENSG00000204257.14	HLA-DMA	1.049	2.995	0.076	-1.893	2.143	-2.721	0.007	0.034
ENSG00000184838.14	PRR16	2.372	5.57	0.773	-1.89	1.346	-3.388	7.0e-4	0.005
ENSG00000103942.12	HOMER2	16.035	32.191	7.957	-1.89	0.982	-3.275	0.001	0.007
ENSG00000278823.4	C16orf45	0.902	2.705	0	-1.889	1.952	-5.331	9.8e-8	1.7e-6
ENSG00000283787.1	AC051649.2	1.382	3.641	0.253	-1.889	1.488	-3.387	7.1e-4	0.005
ENSG00000255154.7	HTD2	3.33	7.432	1.279	-1.888	0.975	-4.573	4.8e-6	5.9e-5
ENSG00000127329.15	PTPRB	2.794	6.387	0.997	-1.887	0.637	-6.823	8.9e-12	2.9e-10
ENSG00000250722.5	SELENOP	40.382	79.569	20.788	-1.887	0.919	-3.677	2.4e-4	0.002
ENSG00000151240.16	DIP2C	4.573	9.843	1.939	-1.884	0.611	-6.128	8.9e-10	2.1e-8
ENSG00000234175.1	AL355355.2	12.897	26.034	6.329	-1.883	1.549	-2.222	0.026	0.105
ENSG00000164116.16	GUCY1A1	1.063	3.013	0.089	-1.882	1.105	-6.229	4.7e-10	1.2e-8
ENSG00000134324.11	LPIN1	40.843	80.372	21.078	-1.882	0.548	-6.159	7.3e-10	1.8e-8
ENSG00000148357.16	HMCN2	1.237	3.349	0.18	-1.882	0.83	-7.647	2.1e-14	8.8e-13
ENSG00000137752.23	CASP1	0.891	2.673	0	-1.877	2.464	-3.683	2.3e-4	0.002
ENSG00000108551.4	RASD1	1.116	3.107	0.121	-1.874	1.436	-4.195	2.7e-5	2.8e-4
ENSG00000114374.12	USP9Y	1.377	3.613	0.259	-1.873	1.052	-4.064	4.8e-5	4.6e-4
ENSG00000167286.9	CD3D	0.887	2.66	0	-1.872	4.599	-1.468	0.142	0.387
ENSG00000106565.17	TMEM176B	0.991	2.862	0.056	-1.871	2.056	-3.425	6.1e-4	0.004
ENSG00000081052.12	COL4A4	0.918	2.72	0.017	-1.871	0.968	-8.76	2.0e-18	1.2e-16
ENSG00000250878.3	METTL21EP	1.247	3.356	0.192	-1.87	1.115	-4.979	6.4e-7	9.5e-6
ENSG00000115286.19	NDUFS7	91.629	178.382	48.253	-1.865	0.547	-5.859	4.7e-9	1.0e-7
ENSG00000131069.19	ACSS2	35.067	68.841	18.18	-1.864	0.58	-6.72	1.8e-11	5.6e-10
ENSG00000150201.14	FXYD4	0.88	2.641	0	-1.864	3.439	-2.255	0.024	0.098
ENSG00000114166.7	KAT2B	9.641	19.599	4.662	-1.863	0.58	-6.568	5.1e-11	1.5e-9
ENSG00000009307.15	CSDE1	292.129	566.245	155.071	-1.862	0.521	-6.572	5.0e-11	1.4e-9
ENSG00000165424.6	ZCCHC24	8.226	16.839	3.919	-1.858	0.877	-3.806	1.4e-4	0.001
ENSG00000260075.1	NSFP1	3.137	6.996	1.207	-1.857	0.981	-3.919	8.9e-5	8.1e-4
ENSG00000095209.11	TMEM38B	16.089	32.021	8.123	-1.856	0.569	-8.256	1.5e-16	7.9e-15
ENSG00000236884.8	HLA-DRB1	0.928	2.724	0.029	-1.855	2.201	-3.586	3.4e-4	0.003
ENSG00000174032.16	SLC25A30	12.196	24.492	6.048	-1.855	0.64	-5.329	9.9e-8	1.7e-6
ENSG00000250090.1	AL390198.2	0.87	2.609	0	-1.851	5.948	-0.664	0.507	0.859
ENSG00000215910.7	C1orf167	1.243	3.329	0.2	-1.851	1.72	-2.253	0.024	0.099
ENSG00000239350.2	AC105265.1	0.868	2.605	0	-1.85	5.948	-0.664	0.507	0.859
ENSG00000183060.15	LYSMD4	2.236	5.244	0.732	-1.85	0.968	-4.116	3.9e-5	3.8e-4
ENSG00000114302.15	PRKAR2A	17.045	33.815	8.659	-1.85	0.534	-6.754	1.4e-11	4.5e-10
ENSG00000107758.15	PPP3CB	61.313	119.168	32.386	-1.848	0.55	-6.117	9.6e-10	2.3e-8
ENSG00000166971.16	AKTIP	26.744	52.471	13.88	-1.845	0.573	-5.822	5.8e-9	1.2e-7
ENSG00000182636.5	NDN	1.761	4.322	0.481	-1.845	1.509	-2.895	0.004	0.021
ENSG00000169291.9	SHE	1.108	3.062	0.131	-1.844	1.003	-4.691	2.7e-6	3.5e-5
ENSG00000151468.10	CCDC3	0.98	2.814	0.063	-1.843	1.209	-5.473	4.4e-8	8.2e-7
ENSG00000149575.5	SCN2B	1.047	2.942	0.099	-1.843	0.961	-6.452	1.1e-10	3.0e-9
ENSG00000120053.10	GOT1	80.581	155.992	42.876	-1.839	0.551	-5.951	2.7e-9	6.0e-8
ENSG00000273850.3	PPP2R3B	24.445	47.961	12.687	-1.839	0.605	-5.187	2.1e-7	3.5e-6
ENSG00000164967.9	RPP25L	28.281	55.316	14.764	-1.837	0.636	-5.166	2.4e-7	3.9e-6
ENSG00000137726.16	FXYD6	3.294	7.258	1.312	-1.837	0.916	-4.122	3.8e-5	3.7e-4
ENSG00000198840.2	MT-ND3	34633.6	66588.1	18656.4	-1.836	0.517	-6.167	6.9e-10	1.7e-8
ENSG00000109794.13	FAM149A	1.089	3.015	0.125	-1.835	1.646	-4.698	2.6e-6	3.4e-5
ENSG00000243056.1	EIF4EBP3	20.029	39.389	10.349	-1.831	0.991	-3.205	0.001	0.009
ENSG00000235941.5	HSPA1A	88.729	171.245	47.471	-1.829	0.527	-6.164	7.1e-10	1.7e-8
ENSG00000164405.10	UQCRQ	321.682	618.01	173.519	-1.827	0.56	-5.478	4.3e-8	8.0e-7
ENSG00000180383.3	DEFB124	0.846	2.537	0	-1.823	5.815	-1.023	0.307	0.661
ENSG00000131831.17	RAI2	1.864	4.488	0.552	-1.822	0.973	-4.532	5.8e-6	7.0e-5
ENSG00000189241.6	TSPYL1	40.254	78.003	21.379	-1.82	0.54	-6.028	1.7e-9	3.8e-8
ENSG00000070031.3	SCT	5.565	11.569	2.563	-1.819	2.187	-1.672	0.095	0.286
ENSG00000153902.13	LGI4	4.338	9.219	1.898	-1.818	0.898	-4.599	4.2e-6	5.2e-5
ENSG00000249761.1	AC074133.1	0.839	2.518	0	-1.815	5.948	-0.664	0.507	0.859
ENSG00000160445.10	ZER1	15.402	30.362	7.922	-1.814	0.585	-5.316	1.1e-7	1.8e-6
ENSG00000102935.11	ZNF423	2.288	5.283	0.791	-1.811	1.122	-3.535	4.1e-4	0.003
ENSG00000196482.16	ESRRG	0.869	2.571	0.018	-1.811	1.31	-6.577	4.8e-11	1.4e-9
ENSG00000149970.15	CNKSR2	1.973	4.679	0.62	-1.81	0.781	-4.95	7.4e-7	1.1e-5
ENSG00000175556.16	LONRF3	1.225	3.25	0.213	-1.809	1.285	-4.198	2.7e-5	2.8e-4
ENSG00000134253.9	TRIM45	4.291	9.101	1.887	-1.807	0.707	-5.371	7.8e-8	1.4e-6
ENSG00000182177.14	ASB18	1.039	2.891	0.113	-1.806	1.555	-2.548	0.011	0.051
ENSG00000137960.5	GIPC2	0.844	2.52	0.007	-1.806	2.089	-3.918	8.9e-5	8.1e-4
ENSG00000166135.13	HIF1AN	14.106	27.828	7.245	-1.806	0.539	-5.055	4.3e-7	6.6e-6
ENSG00000104863.11	LIN7B	8.99	18.063	4.454	-1.805	0.949	-3.843	1.2e-4	0.001
ENSG00000168273.7	SMIM4	29.022	56.286	15.389	-1.805	0.925	-2.239	0.025	0.101
ENSG00000114378.16	HYAL1	1.782	4.308	0.519	-1.805	1.012	-4.327	1.5e-5	1.6e-4
ENSG00000198888.2	MT-ND1	12227	23318.2	6681.38	-1.803	0.524	-6.092	1.1e-9	2.6e-8
ENSG00000198853.11	RUSC2	6.913	14.075	3.332	-1.799	0.618	-5.586	2.3e-8	4.5e-7
ENSG00000228471.1	AC018865.2	0.824	2.473	0	-1.796	5.948	-0.664	0.507	0.859
ENSG00000169155.9	ZBTB43	3.698	7.941	1.577	-1.795	0.612	-6.06	1.4e-9	3.2e-8
ENSG00000119013.8	NDUFB3	96.118	183.652	52.352	-1.791	0.565	-5.802	6.6e-9	1.4e-7
ENSG00000226260.9	HLA-DRA	0.855	2.524	0.02	-1.789	2.422	-3.78	1.6e-4	0.001
ENSG00000275543.4	MPV17L	1.731	4.188	0.502	-1.788	1.252	-1.898	0.058	0.197
ENSG00000172379.20	ARNT2	1.868	4.444	0.58	-1.785	0.73	-7.408	1.3e-13	5.1e-12
ENSG00000206559.7	ZCWPW2	1.566	3.868	0.415	-1.783	1.3	-4.064	4.8e-5	4.6e-4
ENSG00000184887.13	BTBD6	25.999	50.22	13.889	-1.782	0.562	-5.789	7.1e-9	1.5e-7
ENSG00000139209.15	SLC38A4	3.451	7.445	1.455	-1.782	0.812	-7.33	2.3e-13	8.9e-12
ENSG00000174080.10	CTSF	24.206	46.811	12.904	-1.782	0.572	-6.43	1.3e-10	3.5e-9
ENSG00000184601.10	C14orf180	0.812	2.436	0	-1.781	2.034	-4.975	6.5e-7	9.6e-6
ENSG00000123472.12	ATPAF1	43.391	83.157	23.509	-1.78	0.541	-5.805	6.4e-9	1.4e-7
ENSG00000101353.14	MROH8	1.409	3.564	0.331	-1.778	1.252	-3.498	4.7e-4	0.003
ENSG00000154589.6	LY96	0.81	2.43	0	-1.778	3.661	-2.057	0.04	0.146
ENSG00000146477.5	SLC22A3	16.868	32.844	8.881	-1.776	0.562	-5.819	5.9e-9	1.3e-7
ENSG00000168887.10	C2orf68	15.85	30.906	8.322	-1.775	0.63	-4.334	1.5e-5	1.6e-4
ENSG00000114796.15	KLHL24	26.172	50.449	14.034	-1.775	0.538	-7.194	6.3e-13	2.3e-11
ENSG00000100612.13	DHRS7	53.109	101.45	28.938	-1.775	0.592	-5.462	4.7e-8	8.6e-7
ENSG00000267385.1	AC011498.4	1.673	4.061	0.479	-1.774	1.677	-2.746	0.006	0.031
ENSG00000101608.12	MYL12A	762.101	1443.63	421.337	-1.774	0.56	-5.098	3.4e-7	5.4e-6
ENSG00000284969.1	AL049629.2	5.082	10.506	2.371	-1.771	1.628	-1.706	0.088	0.271
ENSG00000141401.11	IMPA2	77.57	147.605	42.553	-1.771	0.557	-5.981	2.2e-9	5.0e-8
ENSG00000277603.4	TPO	0.801	2.403	0	-1.767	3.183	-2.524	0.012	0.054
ENSG00000198483.12	ANKRD35	0.914	2.617	0.063	-1.767	1.19	-5.633	1.8e-8	3.5e-7
ENSG00000182853.11	VMO1	2.653	5.899	1.029	-1.765	1.548	-2.495	0.013	0.058
ENSG00000136813.14	ECPAS	30.153	57.806	16.327	-1.763	0.527	-6.249	4.1e-10	1.0e-8
ENSG00000165495.15	PKNOX2	5.356	10.997	2.535	-1.763	1.005	-3.781	1.6e-4	0.001
ENSG00000152217.17	SETBP1	1.135	3.024	0.191	-1.756	0.973	-5.309	1.1e-7	1.9e-6
ENSG00000132688.10	NES	4.885	10.083	2.286	-1.754	0.704	-5.073	3.9e-7	6.0e-6
ENSG00000072401.14	UBE2D1	40.629	77.398	22.245	-1.754	0.538	-5.991	2.1e-9	4.7e-8
ENSG00000186951.16	PPARA	7.361	14.74	3.672	-1.752	0.638	-7.247	4.3e-13	1.6e-11
ENSG00000124588.19	NQO2	25.965	49.76	14.068	-1.752	0.627	-4.782	1.7e-6	2.3e-5
ENSG00000160050.14	CCDC28B	26.791	51.283	14.545	-1.75	0.636	-5.146	2.7e-7	4.3e-6
ENSG00000248144.5	ADH1C	0.788	2.363	0	-1.75	2.177	-4.457	8.3e-6	9.6e-5
ENSG00000235750.9	KIAA0040	2.452	5.49	0.933	-1.748	0.827	-4.632	3.6e-6	4.5e-5
ENSG00000119729.11	RHOQ	54.479	103.212	30.113	-1.744	0.528	-6.324	2.6e-10	6.7e-9
ENSG00000116667.12	C1orf21	32.389	61.698	17.734	-1.743	0.643	-5.817	6.0e-9	1.3e-7
ENSG00000171368.11	TPPP	0.959	2.677	0.1	-1.741	0.873	-6.987	2.8e-12	9.7e-11
ENSG00000100027.14	YPEL1	2.329	5.248	0.869	-1.741	0.809	-4.844	1.3e-6	1.8e-5
ENSG00000140022.10	STON2	1.454	3.605	0.378	-1.741	1.072	-5.23	1.7e-7	2.8e-6
ENSG00000281500.2	SLC37A4	4.698	9.689	2.202	-1.739	0.712	-4.734	2.2e-6	2.9e-5
ENSG00000189129.13	PLAC9	4.53	9.372	2.109	-1.738	1.388	-3.035	0.002	0.014
ENSG00000231512.6	AL606534.2	1.034	2.811	0.145	-1.734	2.605	-2.07	0.038	0.143
ENSG00000211592.8	IGKC	0.775	2.325	0	-1.733	4.13	-1.723	0.085	0.265
ENSG00000185585.19	OLFML2A	1.144	3.016	0.208	-1.733	0.849	-5.646	1.6e-8	3.3e-7
ENSG00000128965.11	CHAC1	2.929	6.355	1.217	-1.73	1.014	-4.01	6.1e-5	5.7e-4
ENSG00000163815.5	CLEC3B	9.292	18.262	4.807	-1.73	1	-3.79	1.5e-4	0.001
ENSG00000164898.12	FMC1	15.54	29.953	8.334	-1.73	0.684	-4.761	1.9e-6	2.6e-5
ENSG00000115616.2	SLC9A2	0.772	2.316	0	-1.73	1.741	-6.632	3.3e-11	9.8e-10
ENSG00000232388.4	SMIM26	105.489	198.28	59.094	-1.729	0.603	-5.177	2.2e-7	3.6e-6
ENSG00000162373.12	BEND5	1.444	3.568	0.381	-1.725	1.863	-2.095	0.036	0.136
ENSG00000129596.4	CDO1	0.769	2.306	0	-1.725	2.758	-3.115	0.002	0.011
ENSG00000173011.11	TADA2B	8.184	16.161	4.196	-1.724	0.594	-5.472	4.4e-8	8.2e-7
ENSG00000152689.17	RASGRP3	7.846	15.529	4.005	-1.724	0.728	-4.641	3.5e-6	4.3e-5
ENSG00000137502.9	RAB30	6.954	13.859	3.502	-1.723	0.702	-7.944	2.0e-15	9.3e-14
ENSG00000100302.6	RASD2	0.847	2.448	0.046	-1.721	1.249	-5.693	1.2e-8	2.5e-7
ENSG00000125744.11	RTN2	83.739	157.171	47.023	-1.72	0.55	-8.61	7.3e-18	4.3e-16
ENSG00000126091.20	ST3GAL3	32.269	61.09	17.859	-1.719	0.566	-5.462	4.7e-8	8.6e-7
ENSG00000065054.13	SLC9A3R2	14.776	28.437	7.945	-1.718	0.676	-5.094	3.5e-7	5.5e-6
ENSG00000148339.12	SLC25A25	6.395	12.799	3.194	-1.718	0.744	-4.456	8.4e-6	9.6e-5
ENSG00000130653.15	PNPLA7	3.28	6.985	1.427	-1.718	0.692	-5.303	1.1e-7	2.0e-6
ENSG00000241644.2	INMT	1.059	2.84	0.169	-1.716	1.246	-4.406	1.1e-5	1.2e-4
ENSG00000111058.7	ACSS3	0.863	2.474	0.058	-1.715	1.267	-5.951	2.7e-9	6.0e-8
ENSG00000225549.3	SELENOKP3	0.757	2.27	0	-1.709	2.511	-3.581	3.4e-4	0.003
ENSG00000071967.11	CYBRD1	2.687	5.862	1.099	-1.709	0.832	-8.546	1.3e-17	7.4e-16
ENSG00000084754.11	HADHA	106.195	198.44	60.073	-1.707	0.521	-6.096	1.1e-9	2.6e-8
ENSG00000107738.19	VSIR	2.341	5.215	0.904	-1.707	0.961	-4.716	2.4e-6	3.1e-5
ENSG00000243009.6	RPP21	1.176	3.046	0.241	-1.706	3.516	-1.228	0.219	0.528
ENSG00000091542.8	ALKBH5	49.083	92.113	27.568	-1.705	0.534	-5.878	4.1e-9	9.0e-8
ENSG00000168386.18	FILIP1L	58.418	109.397	32.929	-1.702	0.962	-3.131	0.002	0.011
ENSG00000276561.4	IRF7	1.116	2.931	0.209	-1.701	1.484	-3.984	6.8e-5	6.3e-4
ENSG00000281417.1	AC236040.3	1.221	3.12	0.271	-1.697	3.516	-1.228	0.219	0.528
ENSG00000244227.7	LRRC77P	0.745	2.236	0	-1.694	2.798	-3.049	0.002	0.014
ENSG00000040341.17	STAU2	26.334	49.657	14.672	-1.693	0.563	-4.443	8.9e-6	1.0e-4
ENSG00000099624.7	ATP5F1D	320.97	595.573	183.668	-1.692	0.532	-5.587	2.3e-8	4.5e-7
ENSG00000226243.1	RPL37AP1	0.742	2.227	0	-1.69	5.86	-0.844	0.399	0.769
ENSG00000138867.16	GUCD1	44.095	82.517	24.884	-1.69	0.538	-5.923	3.2e-9	7.0e-8
ENSG00000119508.17	NR4A3	1.827	4.234	0.623	-1.689	1.061	-4	6.3e-5	5.9e-4
ENSG00000233210.6	GPANK1	1.178	3.032	0.251	-1.688	1.606	-3.98	6.9e-5	6.4e-4
ENSG00000129204.16	USP6	2.623	5.705	1.082	-1.687	0.632	-5.894	3.8e-9	8.2e-8
ENSG00000101445.9	PPP1R16B	1.114	2.911	0.216	-1.686	1.279	-3.081	0.002	0.012
ENSG00000144644.14	GADL1	1.713	4.015	0.562	-1.683	0.824	-4.86	1.2e-6	1.6e-5
ENSG00000047849.21	MAP4	125.822	233.245	72.11	-1.68	0.52	-7.173	7.3e-13	2.7e-11
ENSG00000071205.11	ARHGAP10	6.896	13.578	3.555	-1.678	1.044	-3.313	9.2e-4	0.006
ENSG00000104213.12	PDGFRL	0.758	2.246	0.015	-1.678	2.059	-4.016	5.9e-5	5.6e-4
ENSG00000141905.18	NFIC	32.392	60.642	18.267	-1.678	0.65	-3.993	6.5e-5	6.1e-4
ENSG00000213203.2	GIMAP1	0.782	2.287	0.03	-1.674	1.288	-5.958	2.6e-9	5.8e-8
ENSG00000119711.12	ALDH6A1	6.233	12.337	3.181	-1.673	0.612	-6.212	5.2e-10	1.3e-8
ENSG00000243147.7	MRPL33	224.429	414.58	129.354	-1.673	0.57	-5.138	2.8e-7	4.4e-6
ENSG00000228435.2	C6orf47	0.728	2.185	0	-1.671	1.999	-5.117	3.1e-7	4.9e-6
ENSG00000133055.8	MYBPH	1.186	3.027	0.265	-1.67	1.532	-3.105	0.002	0.012
ENSG00000188993.3	LRRC66	0.888	2.476	0.094	-1.668	1.124	-5.426	5.8e-8	1.0e-6
ENSG00000205403.13	CFI	0.994	2.667	0.157	-1.664	1.306	-3.926	8.6e-5	7.9e-4
ENSG00000146701.11	MDH2	140.112	258.493	80.921	-1.663	0.52	-6.243	4.3e-10	1.1e-8
ENSG00000150347.15	ARID5B	5.005	10.039	2.487	-1.662	0.892	-3.523	4.3e-4	0.003
ENSG00000107262.20	BAG1	49.313	91.438	28.251	-1.66	0.563	-5.076	3.9e-7	5.9e-6
ENSG00000135070.14	ISCA1	26.284	49.101	14.875	-1.658	0.577	-5.523	3.3e-8	6.3e-7
ENSG00000105953.14	OGDH	50.76	94.037	29.121	-1.658	0.522	-5.712	1.1e-8	2.3e-7
ENSG00000276155.4	MAPT	0.973	2.622	0.149	-1.656	0.911	-6.252	4.0e-10	1.0e-8
ENSG00000204370.10	SDHD	71.744	132.504	41.364	-1.656	0.542	-5.638	1.7e-8	3.4e-7
ENSG00000198574.5	SH2D1B	1.097	2.847	0.222	-1.654	1.347	-5.426	5.8e-8	1.0e-6
ENSG00000104814.12	MAP4K1	7.808	15.153	4.135	-1.653	1.227	-1.964	0.05	0.174
ENSG00000189134.3	NKAPL	0.756	2.221	0.024	-1.653	2.102	-3.832	1.3e-4	0.001
ENSG00000225972.1	MTND1P23	55.902	103.287	32.21	-1.651	0.841	-3.67	2.4e-4	0.002
ENSG00000010319.6	SEMA3G	2.212	4.884	0.875	-1.65	1.124	-4.338	1.4e-5	1.6e-4
ENSG00000154153.13	RETREG1	24.643	45.965	13.982	-1.648	0.875	-6.071	1.3e-9	3.0e-8
ENSG00000114480.12	GBE1	20.609	38.514	11.656	-1.643	0.568	-5.636	1.7e-8	3.4e-7
ENSG00000268062.1	TOP1P1	0.707	2.12	0	-1.642	5.948	-0.664	0.507	0.859
ENSG00000275432.1	AC022149.1	0.707	2.12	0	-1.642	5.948	-0.664	0.507	0.859
ENSG00000188542.9	DUSP28	8.047	15.525	4.307	-1.639	0.808	-3.096	0.002	0.012
ENSG00000284811.1	AC270285.1	0.704	2.112	0	-1.638	5.948	-0.664	0.507	0.859
ENSG00000256500.5	AL139300.1	5.91	11.62	3.055	-1.638	0.712	-4.682	2.8e-6	3.6e-5
ENSG00000239521.7	CASTOR3	38.452	71.047	22.155	-1.638	0.622	-4.957	7.2e-7	1.0e-5
ENSG00000012822.15	CALCOCO1	71.948	132.187	41.828	-1.637	0.532	-5.783	7.3e-9	1.5e-7
ENSG00000276849.6	TRBC2	0.701	2.102	0	-1.633	3.261	-2.437	0.015	0.066
ENSG00000224712.12	NPIPA3	1.138	2.899	0.257	-1.633	2.021	-2.461	0.014	0.063
ENSG00000091831.23	ESR1	1.036	2.708	0.2	-1.628	1.006	-4.388	1.1e-5	1.3e-4
ENSG00000142599.17	RERE	24.658	45.711	14.132	-1.626	0.532	-5.459	4.8e-8	8.8e-7
ENSG00000010256.10	UQCRC1	251.399	458.328	147.935	-1.625	0.523	-6.08	1.2e-9	2.8e-8
ENSG00000112561.17	TFEB	15.122	28.336	8.516	-1.624	0.675	-5.146	2.7e-7	4.2e-6
ENSG00000255112.2	CHMP1B	42.425	77.988	24.643	-1.623	0.539	-5.768	8.0e-9	1.7e-7
ENSG00000101951.16	PAGE4	0.693	2.078	0	-1.622	3.95	-1.84	0.066	0.218
ENSG00000060762.18	MPC1	57.099	104.637	33.329	-1.622	0.611	-5.084	3.7e-7	5.7e-6
ENSG00000103710.10	RASL12	3.565	7.298	1.698	-1.621	0.998	-4.239	2.2e-5	2.4e-4
ENSG00000213949.8	ITGA1	4.445	8.893	2.221	-1.619	0.801	-5.739	9.5e-9	1.9e-7
ENSG00000145626.11	UGT3A1	0.729	2.142	0.023	-1.619	1.542	-5.397	6.8e-8	1.2e-6
ENSG00000055813.5	CCDC85A	0.891	2.434	0.12	-1.616	1.433	-3.89	1.0e-4	9.0e-4
ENSG00000168405.17	CMAHP	1.942	4.34	0.743	-1.616	1.398	-3.629	2.8e-4	0.002
ENSG00000047346.12	FAM214A	19.06	35.415	10.883	-1.616	0.602	-5.409	6.3e-8	1.1e-6
ENSG00000158445.9	KCNB1	2.157	4.731	0.87	-1.616	0.61	-7.633	2.3e-14	9.7e-13
ENSG00000251237.1	B3GNTL1P1	0.684	2.052	0	-1.61	5.86	-0.844	0.399	0.769
ENSG00000163072.15	NOSTRIN	1.707	3.904	0.608	-1.608	1.781	-2.776	0.006	0.029
ENSG00000282181.1	MROH5	0.683	2.049	0	-1.608	2.316	-4.047	5.2e-5	5.0e-4
ENSG00000197885.10	NKIRAS1	6.013	11.7	3.169	-1.607	0.72	-5.102	3.4e-7	5.3e-6
ENSG00000180834.7	MAP6D1	2.665	5.634	1.181	-1.605	0.94	-4.54	5.6e-6	6.8e-5
ENSG00000174611.11	KY	0.772	2.206	0.055	-1.604	1.384	-4.147	3.4e-5	3.4e-4
ENSG00000163492.15	CCDC141	0.981	2.584	0.179	-1.603	0.928	-4.545	5.5e-6	6.6e-5
ENSG00000284931.1	AC104389.5	0.678	2.035	0	-1.602	3.95	-1.84	0.066	0.218
ENSG00000181016.9	LSMEM1	14.031	26.152	7.97	-1.598	0.688	-5.689	1.3e-8	2.6e-7
ENSG00000171105.13	INSR	5.971	11.592	3.161	-1.597	0.754	-4.688	2.8e-6	3.6e-5
ENSG00000185418.15	TARSL2	9.376	17.738	5.195	-1.597	0.623	-6.665	2.6e-11	7.9e-10
ENSG00000231245.2	C1DP1	1.042	2.686	0.22	-1.595	4.192	-1.239	0.215	0.521
ENSG00000151929.9	BAG3	72.316	131.334	42.807	-1.595	0.523	-5.686	1.3e-8	2.6e-7
ENSG00000241493.1	AC018638.3	2.417	5.168	1.042	-1.595	5.842	-0.619	0.536	0.884
ENSG00000132613.14	MTSS1L	17.258	31.947	9.914	-1.594	0.556	-5.654	1.6e-8	3.1e-7
ENSG00000112394.16	SLC16A10	4.927	9.693	2.544	-1.593	0.704	-7.079	1.5e-12	5.2e-11
ENSG00000226085.3	UQCRFS1P1	26.066	47.777	15.21	-1.589	0.702	-4.233	2.3e-5	2.4e-4
ENSG00000149743.13	TRPT1	40.585	73.913	23.922	-1.588	0.612	-4.616	3.9e-6	4.8e-5
ENSG00000106829.18	TLE4	3.305	6.748	1.583	-1.585	0.939	-3.32	9.0e-4	0.006
ENSG00000138495.6	COX17	70.211	127.145	41.744	-1.584	0.597	-5.003	5.6e-7	8.4e-6
ENSG00000103264.17	FBXO31	23.763	43.536	13.876	-1.582	0.566	-4.931	8.2e-7	1.2e-5
ENSG00000166266.13	CUL5	10.953	20.473	6.193	-1.578	0.547	-5.925	3.1e-9	6.9e-8
ENSG00000272419.6	AC241585.2	43.329	78.605	25.691	-1.576	0.693	-1.643	0.1	0.3
ENSG00000273597.1	AL355377.1	0.831	2.288	0.103	-1.575	1.814	-3.251	0.001	0.008
ENSG00000216901.1	ZNF603P	1.565	3.603	0.546	-1.574	2.618	-1.547	0.122	0.346
ENSG00000079215.13	SLC1A3	2.689	5.62	1.224	-1.574	1.149	-5.389	7.1e-8	1.3e-6
ENSG00000276413.1	AL078604.3	0.658	1.974	0	-1.572	5.948	-0.664	0.507	0.859
ENSG00000183793.13	NPIPA5	0.903	2.413	0.148	-1.572	2.162	-2.664	0.008	0.039
ENSG00000148935.10	GAS2	0.919	2.441	0.158	-1.571	1.264	-4.276	1.9e-5	2.0e-4
ENSG00000125337.17	KIF25	0.776	2.182	0.072	-1.569	2.322	-1.816	0.069	0.227
ENSG00000128989.10	ARPP19	57.321	103.506	34.228	-1.569	0.568	-2.82	0.005	0.026
ENSG00000183779.6	ZNF703	17.292	31.774	10.051	-1.568	0.553	-5.469	4.5e-8	8.4e-7
ENSG00000164292.12	RHOBTB3	6.294	12.068	3.408	-1.568	0.705	-5.507	3.6e-8	6.9e-7
ENSG00000074181.8	NOTCH3	4.595	9.018	2.384	-1.566	0.652	-8.115	4.8e-16	2.4e-14
ENSG00000175262.14	C1orf127	0.801	2.222	0.091	-1.562	1.608	-3.757	1.7e-4	0.001
ENSG00000198721.12	ECI2	48.141	86.777	28.822	-1.557	0.61	-4.781	1.7e-6	2.3e-5
ENSG00000168491.9	CCDC110	0.661	1.965	0.009	-1.555	2.134	-3.778	1.6e-4	0.001
ENSG00000213413.2	PVRIG	3.257	6.596	1.587	-1.554	1.662	-2.179	0.029	0.115
ENSG00000115457.9	IGFBP2	2.295	4.879	1.002	-1.554	1.091	-2.975	0.003	0.017
ENSG00000178796.12	RIIAD1	0.667	1.971	0.016	-1.548	5.842	-0.619	0.536	0.884
ENSG00000107859.9	PITX3	2.898	5.942	1.376	-1.547	1.015	-3.406	6.6e-4	0.005
ENSG00000185070.10	FLRT2	1.412	3.295	0.471	-1.546	1.018	-1.817	0.069	0.227
ENSG00000231967.1	AL135786.1	0.64	1.92	0	-1.546	5.948	-0.664	0.507	0.859
ENSG00000147912.12	FBXO10	6.652	12.612	3.672	-1.543	0.642	-5.994	2.0e-9	4.7e-8
ENSG00000171223.5	JUNB	146.367	261.126	88.988	-1.542	0.612	-4.668	3.0e-6	3.9e-5
ENSG00000251668.2	AC113404.2	11.125	20.567	6.404	-1.542	3.513	-0.942	0.346	0.712
ENSG00000008513.14	ST3GAL1	6.282	11.949	3.448	-1.542	0.734	-7.341	2.1e-13	8.2e-12
ENSG00000179008.8	C14orf39	0.657	1.946	0.013	-1.54	2.322	-3.23	0.001	0.008
ENSG00000107263.18	RAPGEF1	27.826	50.214	16.632	-1.538	0.548	-4.664	3.1e-6	3.9e-5
ENSG00000284023.1	SLC7A5P2	1.271	3.03	0.391	-1.535	3.152	-1.312	0.189	0.476
ENSG00000197381.15	ADARB1	2.985	6.068	1.443	-1.533	0.832	-2.925	0.003	0.02
ENSG00000225630.1	MTND2P28	252.27	447.651	154.58	-1.528	0.561	-5.236	1.6e-7	2.7e-6
ENSG00000138792.9	ENPEP	2.004	4.32	0.846	-1.527	1.122	-3.697	2.2e-4	0.002
ENSG00000280663.4	PCMTD2	1.354	3.169	0.447	-1.526	1.354	-3.333	8.6e-4	0.006
ENSG00000130283.8	GDF1	1.282	3.037	0.405	-1.523	1.055	-4.023	5.8e-5	5.4e-4
ENSG00000167703.14	SLC43A2	1.306	3.078	0.419	-1.523	0.863	-4.81	1.5e-6	2.0e-5
ENSG00000274853.2	MRM1	0.624	1.873	0	-1.522	2.246	-4.244	2.2e-5	2.3e-4
ENSG00000167208.14	SNX20	1.977	4.26	0.835	-1.52	1.232	-2.441	0.015	0.066
ENSG00000135940.6	COX5B	441.815	781.4	272.023	-1.519	0.525	-5.481	4.2e-8	7.9e-7
ENSG00000196781.14	TLE1	11.37	20.85	6.631	-1.518	0.633	-4.585	4.5e-6	5.5e-5
ENSG00000132953.16	XPO4	7.94	14.787	4.516	-1.517	0.547	-5.893	3.8e-9	8.3e-8
ENSG00000112562.18	SMOC2	1.62	3.627	0.617	-1.517	1.146	-3.496	4.7e-4	0.004
ENSG00000135469.13	COQ10A	37.612	67.149	22.844	-1.515	0.569	-5.162	2.4e-7	3.9e-6
ENSG00000082014.16	SMARCD3	31.852	56.981	19.288	-1.515	0.574	-6.188	6.1e-10	1.5e-8
ENSG00000284613.1	AC068587.5	0.619	1.857	0	-1.514	5.948	-0.664	0.507	0.859
ENSG00000134802.17	SLC43A3	0.889	2.334	0.167	-1.514	1.419	-4.285	1.8e-5	2.0e-4
ENSG00000270475.1	AC024563.2	0.617	1.85	0	-1.511	4.919	-1.328	0.184	0.466
ENSG00000119715.15	ESRRB	0.696	1.99	0.049	-1.511	1.36	-4.808	1.5e-6	2.1e-5
ENSG00000009709.11	PAX7	0.626	1.867	0.006	-1.511	1.74	-5.432	5.6e-8	1.0e-6
ENSG00000176485.11	PLA2G16	28.255	50.564	17.1	-1.51	0.615	-4.759	1.9e-6	2.6e-5
ENSG00000163312.10	HELQ	3.101	6.227	1.538	-1.51	0.799	-3.655	2.6e-4	0.002
ENSG00000168291.12	PDHB	44.049	78.383	26.883	-1.509	0.553	-5.311	1.1e-7	1.9e-6
ENSG00000163221.8	S100A12	0.615	1.845	0	-1.508	4.599	-1.468	0.142	0.387
ENSG00000152234.15	ATP5F1A	268.821	474.222	166.121	-1.508	0.524	-5.465	4.6e-8	8.5e-7
ENSG00000174738.12	NR1D2	7.114	13.29	4.026	-1.507	0.62	-4.999	5.8e-7	8.6e-6
ENSG00000108381.10	ASPA	1.426	3.271	0.503	-1.507	0.774	-5.279	1.3e-7	2.2e-6
ENSG00000197766.7	CFD	14.602	26.448	8.679	-1.504	0.743	-4.308	1.6e-5	1.8e-4
ENSG00000173442.12	EHBP1L1	65.003	115.064	39.973	-1.502	0.521	-6.199	5.7e-10	1.4e-8
ENSG00000170871.11	KIAA0232	10.071	18.46	5.877	-1.501	0.565	-5.156	2.5e-7	4.0e-6
ENSG00000183621.15	ZNF438	2.945	5.933	1.45	-1.5	0.776	-4.19	2.8e-5	2.8e-4
ENSG00000153561.12	RMND5A	16.279	29.367	9.735	-1.5	0.537	-6.858	7.0e-12	2.3e-10
ENSG00000149451.17	ADAM33	0.803	2.168	0.12	-1.499	1.254	-4.249	2.1e-5	2.3e-4
ENSG00000137968.16	SLC44A5	0.691	1.969	0.051	-1.498	1.16	-5.575	2.5e-8	4.8e-7
ENSG00000189043.9	NDUFA4	149.535	263.399	92.602	-1.498	0.527	-5.665	1.5e-8	2.9e-7
ENSG00000134463.14	ECHDC3	15.333	27.684	9.157	-1.498	0.666	-4.548	5.4e-6	6.5e-5
ENSG00000173376.13	NDNF	0.75	2.073	0.089	-1.497	1.584	-5.043	4.6e-7	7.0e-6
ENSG00000248592.7	TMEM110-MUSTN1	1.665	3.679	0.658	-1.496	0.778	-6.045	1.5e-9	3.4e-8
ENSG00000119771.14	KLHL29	1.266	2.977	0.41	-1.496	0.891	-4.663	3.1e-6	3.9e-5
ENSG00000099968.17	BCL2L13	26.127	46.602	15.889	-1.495	0.592	-5.193	2.1e-7	3.4e-6
ENSG00000141449.14	GREB1L	2.778	5.63	1.352	-1.495	0.846	-1.795	0.073	0.235
ENSG00000168575.9	SLC20A2	32.513	57.787	19.875	-1.494	0.569	-5.481	4.2e-8	7.9e-7
ENSG00000216921.8	AC131097.2	0.603	1.808	0	-1.49	4.343	-1.599	0.11	0.32
ENSG00000250317.8	SMIM20	37.406	66.185	23.016	-1.484	0.614	-4.711	2.5e-6	3.2e-5
ENSG00000277654.5	AC087633.2	2.959	5.916	1.481	-1.479	1.905	-1.734	0.083	0.26
ENSG00000112294.12	ALDH5A1	9.632	17.558	5.669	-1.477	0.731	-4.102	4.1e-5	4.0e-4
ENSG00000086015.20	MAST2	30.387	53.774	18.693	-1.476	0.533	-6.05	1.5e-9	3.4e-8
ENSG00000198727.2	MT-CYB	10696.6	18665.7	6712.1	-1.475	0.511	-5.583	2.4e-8	4.6e-7
ENSG00000218749.1	AL033519.1	0.593	1.779	0	-1.475	5.86	-0.844	0.399	0.769
ENSG00000164919.10	COX6C	383.526	669.539	240.52	-1.473	0.532	-5.228	1.7e-7	2.8e-6
ENSG00000225478.2	AL031737.1	0.592	1.776	0	-1.473	5.948	-0.664	0.507	0.859
ENSG00000228807.1	MRPS18CP6	0.592	1.776	0	-1.473	5.948	-0.664	0.507	0.859
ENSG00000063854.12	HAGH	59.617	104.696	37.077	-1.473	0.562	-5.109	3.2e-7	5.1e-6
ENSG00000165152.8	TMEM246	0.611	1.809	0.012	-1.473	1.552	-5.495	3.9e-8	7.3e-7
ENSG00000100485.11	SOS2	10.785	19.548	6.404	-1.473	0.564	-5.52	3.4e-8	6.4e-7
ENSG00000138835.22	RGS3	33.502	59.132	20.687	-1.471	0.574	-5.18	2.2e-7	3.6e-6
ENSG00000185630.18	PBX1	12.588	22.678	7.543	-1.471	0.759	-6.566	5.2e-11	1.5e-9
ENSG00000065989.15	PDE4A	4.565	8.694	2.5	-1.47	0.829	-3.582	3.4e-4	0.003
ENSG00000173714.7	WFIKKN2	0.662	1.895	0.046	-1.468	1.497	-4.848	1.2e-6	1.7e-5
ENSG00000102760.12	RGCC	13.828	24.812	8.336	-1.467	1.183	-1.832	0.067	0.221
ENSG00000076356.6	PLXNA2	2.331	4.797	1.098	-1.467	0.935	-4.903	9.4e-7	1.3e-5
ENSG00000189221.9	MAOA	2.065	4.335	0.93	-1.467	1.154	-3.87	1.1e-4	9.6e-4
ENSG00000173281.4	PPP1R3B	24.603	43.557	15.126	-1.466	0.537	-5.04	4.6e-7	7.0e-6
ENSG00000206418.3	RAB12	57.692	101.124	35.976	-1.466	0.538	-5.715	1.1e-8	2.2e-7
ENSG00000100721.10	TCL1A	0.728	2.003	0.09	-1.463	2.754	-2.132	0.033	0.126
ENSG00000143126.7	CELSR2	1.532	3.401	0.597	-1.462	0.7	-6.178	6.5e-10	1.6e-8
ENSG00000155760.2	FZD7	5.153	9.694	2.882	-1.462	0.891	-3.363	7.7e-4	0.005
ENSG00000150938.9	CRIM1	12.584	22.608	7.571	-1.462	0.553	-4.483	7.3e-6	8.5e-5
ENSG00000152760.9	TCTEX1D1	0.584	1.751	0	-1.46	3.661	-2.057	0.04	0.146
ENSG00000181781.9	ODF3L2	1.084	2.62	0.316	-1.46	1.632	-3.873	1.1e-4	9.5e-4
ENSG00000187098.15	MITF	9.383	17.031	5.559	-1.459	0.907	-5.274	1.3e-7	2.3e-6
ENSG00000228551.1	SNRPGP9	0.582	1.746	0	-1.458	5.948	-0.664	0.507	0.859
ENSG00000131471.6	AOC3	2.599	5.246	1.275	-1.457	0.788	-4.189	2.8e-5	2.8e-4
ENSG00000142973.13	CYP4B1	3.379	6.601	1.769	-1.457	1.148	-4.906	9.3e-7	1.3e-5
ENSG00000264373.1	AC005899.2	0.582	1.745	0	-1.457	5.948	-0.664	0.507	0.859
ENSG00000052723.11	SIKE1	19.249	34.135	11.807	-1.456	0.656	-0.402	0.688	0.977
ENSG00000154822.17	PLCL2	6.037	11.207	3.451	-1.455	0.754	-3.911	9.2e-5	8.3e-4
ENSG00000135363.11	LMO2	18.22	32.342	11.159	-1.455	0.774	-3.47	5.2e-4	0.004
ENSG00000152977.9	ZIC1	2.598	5.241	1.276	-1.455	1.127	-2.31	0.021	0.088
ENSG00000168907.13	PLA2G4F	0.644	1.851	0.04	-1.455	1.259	-5.019	5.2e-7	7.8e-6
ENSG00000089163.4	SIRT4	1.592	3.496	0.64	-1.455	1.388	-2.784	0.005	0.028
ENSG00000282731.1	AC138747.10	0.577	1.732	0	-1.45	5.948	-0.664	0.507	0.859
ENSG00000179057.13	IGSF22	0.577	1.731	0	-1.449	3.543	-2.158	0.031	0.12
ENSG00000152430.17	BOLL	0.576	1.729	0	-1.448	2.138	-4.586	4.5e-6	5.5e-5
ENSG00000112339.14	HBS1L	33.648	58.97	20.987	-1.448	0.57	-4.859	1.2e-6	1.6e-5
ENSG00000182108.10	DEXI	25.092	44.147	15.565	-1.446	0.583	-4.828	1.4e-6	1.9e-5
ENSG00000182768.8	NGRN	43.07	75.19	27.01	-1.444	0.538	-5	5.7e-7	8.6e-6
ENSG00000106823.12	ECM2	1.336	3.034	0.487	-1.44	1.099	-3.287	0.001	0.007
ENSG00000133561.15	GIMAP6	4.069	7.754	2.227	-1.44	1.072	-4.963	6.9e-7	1.0e-5
ENSG00000205669.3	ACOT6	0.571	1.713	0	-1.44	2.992	-2.764	0.006	0.03
ENSG00000204291.10	COL15A1	3.518	6.799	1.877	-1.439	0.802	-4.072	4.7e-5	4.5e-4
ENSG00000170417.15	TMEM182	19.666	34.663	12.168	-1.437	0.584	-8.687	3.7e-18	2.2e-16
ENSG00000144909.7	OSBPL11	9.397	16.939	5.627	-1.437	0.595	-4.924	8.5e-7	1.2e-5
ENSG00000169020.9	ATP5ME	502.272	866.729	320.044	-1.434	0.571	-4.853	1.2e-6	1.7e-5
ENSG00000118922.17	KLF12	0.652	1.848	0.054	-1.434	1.138	-5.502	3.8e-8	7.0e-7
ENSG00000281994.1	NPIPA1	8.422	15.238	5.013	-1.433	0.724	-2.991	0.003	0.016
ENSG00000171551.11	ECEL1	0.563	1.689	0	-1.427	2.21	-4.353	1.3e-5	1.5e-4
ENSG00000234723.1	AC092421.1	0.563	1.688	0	-1.427	5.815	-1.023	0.307	0.661
ENSG00000227666.1	CYCSP24	0.561	1.683	0	-1.424	5.86	-0.844	0.399	0.769
ENSG00000121691.4	CAT	36.86	64.069	23.255	-1.424	0.57	-5.553	2.8e-8	5.4e-7
ENSG00000121210.15	TMEM131L	3.985	7.56	2.197	-1.421	0.834	-5.059	4.2e-7	6.4e-6
ENSG00000139656.6	SMIM2	1.122	2.642	0.362	-1.419	2.544	-1.595	0.111	0.322
ENSG00000230395.1	AC092651.1	4.709	8.796	2.665	-1.418	3.276	-0.866	0.387	0.763
ENSG00000182257.6	PRR34	1.628	3.508	0.688	-1.417	0.927	-4.042	5.3e-5	5.1e-4
ENSG00000064726.9	BTBD1	71.272	122.947	45.435	-1.416	0.524	-6.081	1.2e-9	2.8e-8
ENSG00000283243.2	SHANK3	1.743	3.703	0.762	-1.416	0.861	-4.114	3.9e-5	3.8e-4
ENSG00000168646.12	AXIN2	1.814	3.825	0.808	-1.416	0.911	-3.744	1.8e-4	0.002
ENSG00000198208.11	RPS6KL1	4.052	7.664	2.247	-1.416	0.83	-3.724	2.0e-4	0.002
ENSG00000116991.10	SIPA1L2	1.167	2.715	0.392	-1.416	1.139	-3.188	0.001	0.009
ENSG00000169122.11	FAM110B	4.213	7.934	2.352	-1.414	1.203	-3.539	4.0e-4	0.003
ENSG00000100347.14	SAMM50	40.111	69.457	25.438	-1.414	0.585	-5.201	2.0e-7	3.2e-6
ENSG00000061918.12	GUCY1B1	1.035	2.488	0.309	-1.414	1.113	-4.321	1.6e-5	1.7e-4
ENSG00000108001.13	EBF3	2.963	5.791	1.548	-1.414	1.04	-2.889	0.004	0.022
ENSG00000154723.12	ATP5PF	248.688	426.861	159.602	-1.414	0.537	-5.067	4.0e-7	6.2e-6
ENSG00000151366.12	NDUFC2	197.536	339.06	126.774	-1.412	0.542	-5.349	8.8e-8	1.6e-6
ENSG00000127241.16	MASP1	3.402	6.54	1.833	-1.412	1.038	-5.456	4.9e-8	8.9e-7
ENSG00000188763.4	FZD9	0.578	1.701	0.016	-1.411	2.026	-4.089	4.3e-5	4.2e-4
ENSG00000275851.4	MLLT6	17.743	31.092	11.069	-1.411	0.539	-5.517	3.5e-8	6.5e-7
ENSG00000085377.13	PREP	24.519	42.69	15.434	-1.411	0.548	-5.322	1.0e-7	1.8e-6
ENSG00000165272.15	AQP3	0.754	2.003	0.13	-1.41	1.638	-3.47	5.2e-4	0.004
ENSG00000132970.12	WASF3	0.731	1.96	0.117	-1.407	1.089	-4.966	6.8e-7	1.0e-5
ENSG00000140990.14	NDUFB10	322.745	552.492	207.871	-1.406	0.526	-5.253	1.5e-7	2.5e-6
ENSG00000135111.15	TBX3	1.496	3.266	0.611	-1.405	1.2	-3.903	9.5e-5	8.5e-4
ENSG00000198732.10	SMOC1	1.229	2.808	0.44	-1.403	1.323	-3.332	8.6e-4	0.006
ENSG00000256618.2	MTRNR2L1	173.145	296.396	111.519	-1.402	0.54	-5.095	3.5e-7	5.4e-6
ENSG00000255277.3	ABCC6P2	0.648	1.814	0.065	-1.402	3.457	-1.713	0.087	0.269
ENSG00000143819.12	EPHX1	28.465	49.296	18.05	-1.401	0.69	-4.287	1.8e-5	1.9e-4
ENSG00000119421.6	NDUFA8	60.858	104.585	38.995	-1.401	0.579	-4.814	1.5e-6	2.0e-5
ENSG00000107165.12	TYRP1	0.618	1.761	0.047	-1.399	1.977	-4.309	1.6e-5	1.8e-4
ENSG00000147684.7	NDUFB9	364.885	623.085	235.785	-1.398	0.533	-5.161	2.5e-7	4.0e-6
ENSG00000008394.12	MGST1	1.236	2.812	0.448	-1.397	1.682	-1.376	0.169	0.438
ENSG00000220793.5	RPL21P119	2.074	4.242	0.991	-1.397	2.354	-1.492	0.136	0.375
ENSG00000137177.19	KIF13A	21.921	38.073	13.844	-1.396	0.546	-6.708	2.0e-11	6.0e-10
ENSG00000282307.1	SERPINF1	6.503	11.782	3.863	-1.394	2.801	-0.663	0.507	0.859
ENSG00000166046.10	TCP11L2	4.388	8.171	2.497	-1.391	0.811	-3.725	2.0e-4	0.002
ENSG00000198865.9	CCDC152	0.657	1.819	0.077	-1.389	2.107	-2.22	0.026	0.106
ENSG00000197361.7	FBXL22	0.896	2.222	0.232	-1.387	1.738	-2.203	0.028	0.109
ENSG00000102753.9	KPNA3	32.008	55.098	20.463	-1.386	0.546	-5.071	4.0e-7	6.1e-6
ENSG00000121440.14	PDZRN3	12.045	21.168	7.484	-1.386	1.023	-3.651	2.6e-4	0.002
ENSG00000171056.7	SOX7	0.624	1.759	0.056	-1.385	1.54	-4.141	3.5e-5	3.4e-4
ENSG00000152601.17	MBNL1	52.166	89.255	33.622	-1.382	0.607	-4.353	1.3e-5	1.5e-4
ENSG00000270701.1	AP002802.2	0.534	1.603	0	-1.38	5.948	-0.664	0.507	0.859
ENSG00000136720.6	HS6ST1	7.228	12.956	4.365	-1.379	0.671	-4.416	1.0e-5	1.1e-4
ENSG00000112406.4	HECA	3.911	7.329	2.202	-1.379	0.643	-4.767	1.9e-6	2.5e-5
ENSG00000136521.12	NDUFB5	93.532	159.231	60.682	-1.377	0.541	-5.34	9.3e-8	1.6e-6
ENSG00000141469.17	SLC14A1	1.356	2.992	0.537	-1.377	1.195	-3.715	2.0e-4	0.002
ENSG00000276061.4	NDUFA3	7.859	14.009	4.785	-1.375	1.789	-1.673	0.094	0.286
ENSG00000197841.14	ZNF181	5.91	10.699	3.516	-1.373	0.76	-4.026	5.7e-5	5.4e-4
ENSG00000240583.11	AQP1	47.299	80.761	30.568	-1.373	0.753	-5.789	7.1e-9	1.5e-7
ENSG00000175662.17	TOM1L2	19.356	33.457	12.306	-1.373	0.624	-4.194	2.7e-5	2.8e-4
ENSG00000163491.16	NEK10	1.424	3.102	0.585	-1.372	1.075	-4.016	5.9e-5	5.6e-4
ENSG00000127184.12	COX7C	667.284	1129.62	436.116	-1.371	0.532	-5.198	2.0e-7	3.3e-6
ENSG00000186687.15	LYRM7	5.503	10	3.254	-1.371	0.581	-5.489	4.0e-8	7.6e-7
ENSG00000228284.8	HLA-DQA1	1.799	3.73	0.833	-1.368	1.03	-1.052	0.293	0.643
ENSG00000284686.1	AC119674.2	0.859	2.142	0.218	-1.367	2.228	-2.015	0.044	0.158
ENSG00000198804.2	MT-CO1	22356.7	37767.3	14651.4	-1.366	0.508	-5.387	7.2e-8	1.3e-6
ENSG00000203877.8	RIPPLY2	0.524	1.572	0	-1.363	4.13	-1.723	0.085	0.265
ENSG00000198868.3	MTND4LP30	3.013	5.772	1.634	-1.362	3.356	-0.965	0.335	0.7
ENSG00000155367.15	PPM1J	6.101	10.972	3.665	-1.36	0.9	-3.076	0.002	0.013
ENSG00000158104.11	HPD	0.672	1.819	0.099	-1.359	1.828	-3.072	0.002	0.013
ENSG00000164039.14	BDH2	8.563	15.122	5.284	-1.359	0.796	-3.217	0.001	0.008
ENSG00000140961.12	OSGIN1	7.587	13.458	4.652	-1.355	0.764	-3.516	4.4e-4	0.003
ENSG00000156467.9	UQCRB	318.291	536.401	209.236	-1.354	0.573	-5.047	4.5e-7	6.8e-6
ENSG00000179091.4	CYC1	134.208	226.548	88.038	-1.354	0.528	-5.105	3.3e-7	5.2e-6
ENSG00000124615.18	MOCS1	4.812	8.781	2.828	-1.353	1.004	-3.629	2.8e-4	0.002
ENSG00000175356.12	SCUBE2	2.923	5.601	1.584	-1.353	0.954	-3.525	4.2e-4	0.003
ENSG00000197044.10	ZNF441	0.758	1.954	0.159	-1.35	1.292	-3.126	0.002	0.011
ENSG00000198763.3	MT-ND2	6676.31	11220.9	4404.01	-1.349	0.518	-5.274	1.3e-7	2.3e-6
ENSG00000285114.1	GSDMC	0.585	1.664	0.046	-1.349	2.214	-2.775	0.006	0.029
ENSG00000185507.19	IRF7	1.59	3.351	0.709	-1.348	1.558	-2.857	0.004	0.024
ENSG00000125878.6	TCF15	0.746	1.933	0.153	-1.347	2.142	-2.277	0.023	0.094
ENSG00000183648.9	NDUFB1	450.002	755.759	297.124	-1.344	0.567	-4.451	8.6e-6	9.8e-5
ENSG00000102893.15	PHKB	28.941	49.15	18.837	-1.338	0.547	-5.869	4.4e-9	9.4e-8
ENSG00000008311.14	AASS	0.767	1.959	0.171	-1.337	1.401	-3.369	7.5e-4	0.005
ENSG00000215048.13	HLA-DPB1	0.527	1.557	0.012	-1.337	3.261	-2.437	0.015	0.066
ENSG00000144857.14	BOC	1.15	2.598	0.426	-1.335	1.235	-2.454	0.014	0.064
ENSG00000143110.11	C1orf162	1.368	2.962	0.571	-1.334	1.336	-2.869	0.004	0.023
ENSG00000148175.12	STOM	22.928	39.021	14.881	-1.333	0.627	-4.427	9.5e-6	1.1e-4
ENSG00000138760.9	SCARB2	28.042	47.568	18.278	-1.333	0.561	-4.784	1.7e-6	2.3e-5
ENSG00000180818.4	HOXC10	33.442	56.585	21.871	-1.332	0.638	-4.837	1.3e-6	1.8e-5
ENSG00000186106.11	ANKRD46	16.221	27.787	10.438	-1.332	0.601	-5.454	4.9e-8	9.0e-7
ENSG00000206047.2	DEFA1	0.505	1.514	0	-1.33	5.33	-1.176	0.24	0.56
ENSG00000162852.13	CNST	5.54	9.926	3.348	-1.329	0.597	-4.976	6.5e-7	9.6e-6
ENSG00000159761.14	C16orf86	1.792	3.664	0.856	-1.329	1.379	-2.128	0.033	0.127
ENSG00000154122.13	ANKH	21.138	35.945	13.734	-1.326	0.557	-5.236	1.6e-7	2.7e-6
ENSG00000146233.7	CYP39A1	0.836	2.064	0.222	-1.326	1.81	-2.468	0.014	0.062
ENSG00000106780.8	MEGF9	1.709	3.52	0.804	-1.325	0.764	-4.628	3.7e-6	4.6e-5
ENSG00000160999.10	SH2B2	10.274	17.804	6.509	-1.324	0.866	-3.256	0.001	0.007
ENSG00000253833.1	AC022868.1	0.501	1.504	0	-1.324	5.83	-0.949	0.343	0.708
ENSG00000173421.16	CCDC36	0.612	1.688	0.074	-1.323	2.41	-2.093	0.036	0.136
ENSG00000120156.20	TEK	2.35	4.586	1.233	-1.323	1.069	-3.16	0.002	0.01
ENSG00000170027.6	YWHAG	86.556	144.854	57.407	-1.32	0.517	-5.21	1.9e-7	3.1e-6
ENSG00000254941.1	AP000866.4	1.549	3.245	0.7	-1.32	3.393	-1.1	0.271	0.611
ENSG00000274330.1	AL160191.3	0.499	1.496	0	-1.32	2.259	-4.206	2.6e-5	2.7e-4
ENSG00000130517.13	PGPEP1	5.742	10.226	3.5	-1.319	0.613	-4.464	8.0e-6	9.3e-5
ENSG00000136143.15	SUCLA2	47.081	79.047	31.098	-1.318	0.54	-6.259	3.9e-10	9.8e-9
ENSG00000228366.1	AL592437.1	0.837	2.056	0.227	-1.316	3.84	-1.211	0.226	0.539
ENSG00000169762.16	TAPT1	15.963	27.188	10.351	-1.312	0.609	-5.78	7.5e-9	1.6e-7
ENSG00000196821.9	C6orf106	43.615	73.134	28.855	-1.312	0.524	-5.585	2.3e-8	4.5e-7
ENSG00000167393.17	PPP2R3B	3.099	5.809	1.744	-1.311	0.92	-3.89	1.0e-4	9.0e-4
ENSG00000169877.9	AHSP	0.494	1.481	0	-1.311	5.83	-0.949	0.343	0.708
ENSG00000196872.11	KIAA1211L	0.507	1.502	0.009	-1.31	2.189	-3.573	3.5e-4	0.003
ENSG00000162817.6	C1orf115	0.651	1.742	0.106	-1.31	1.233	-4.4	1.1e-5	1.2e-4
ENSG00000048028.11	USP28	14.157	24.154	9.159	-1.308	0.588	-5.001	5.7e-7	8.5e-6
ENSG00000128040.10	SPINK2	0.492	1.475	0	-1.307	4.343	-1.599	0.11	0.32
ENSG00000180011.6	ZADH2	8.613	14.944	5.447	-1.306	0.575	-4.819	1.4e-6	2.0e-5
ENSG00000090266.12	NDUFB2	378.331	627.575	253.709	-1.303	0.539	-4.871	1.1e-6	1.6e-5
ENSG00000162804.13	SNED1	2.823	5.334	1.567	-1.303	0.693	-4.777	1.8e-6	2.4e-5
ENSG00000138688.15	KIAA1109	11.291	19.361	7.255	-1.302	0.564	-5.385	7.2e-8	1.3e-6
ENSG00000173334.3	TRIB1	10.047	17.301	6.42	-1.302	0.651	-4.4	1.1e-5	1.2e-4
ENSG00000179796.11	LRRC3B	1.009	2.327	0.349	-1.302	1.493	-3.345	8.2e-4	0.006
ENSG00000127824.13	TUBA4A	58.38	97.34	38.899	-1.301	0.583	-4.307	1.7e-5	1.8e-4
ENSG00000147113.16	CXorf36	3.647	6.694	2.123	-1.301	0.762	-6.846	7.6e-12	2.5e-10
ENSG00000125827.8	TMX4	7.041	12.314	4.404	-1.301	0.643	-4.873	1.1e-6	1.5e-5
ENSG00000237973.1	MTCO1P12	74.417	123.865	49.693	-1.301	0.567	-4.791	1.7e-6	2.2e-5
ENSG00000136867.10	SLC31A2	1.598	3.299	0.747	-1.299	1.23	-2.86	0.004	0.023
ENSG00000179456.10	ZBTB18	16.815	28.477	10.984	-1.298	0.635	-4.205	2.6e-5	2.7e-4
ENSG00000171914.16	TLN2	10.967	18.8	7.051	-1.298	0.609	-4.661	3.1e-6	4.0e-5
ENSG00000176076.7	KCNE5	0.667	1.757	0.121	-1.298	1.826	-2.838	0.005	0.025
ENSG00000171055.14	FEZ2	53.366	88.912	35.594	-1.297	0.546	-4.521	6.2e-6	7.3e-5
ENSG00000264364.2	DYNLL2	19.396	32.717	12.735	-1.296	0.547	-4.942	7.7e-7	1.1e-5
ENSG00000150779.11	TIMM8B	34.056	56.944	22.611	-1.295	0.631	-4.391	1.1e-5	1.3e-4
ENSG00000184227.7	ACOT1	3.72	6.794	2.183	-1.292	0.902	-3.379	7.3e-4	0.005
ENSG00000178568.14	ERBB4	0.51	1.493	0.019	-1.291	1.122	-5.922	3.2e-9	7.0e-8
ENSG00000166405.14	RIC3	1.306	2.807	0.556	-1.291	1.239	-3.156	0.002	0.01
ENSG00000078668.13	VDAC3	227.393	375.914	153.133	-1.29	0.534	-4.757	2.0e-6	2.6e-5
ENSG00000231559.1	Z95118.1	0.482	1.445	0	-1.29	5.948	-0.664	0.507	0.859
ENSG00000233444.1	AC013262.1	1.285	2.77	0.542	-1.29	5.842	-0.619	0.536	0.884
ENSG00000154265.15	ABCA5	15.187	25.707	9.927	-1.289	0.595	-5.551	2.8e-8	5.4e-7
ENSG00000240654.6	C1QTNF9	0.662	1.742	0.122	-1.289	1.595	-3.243	0.001	0.008
ENSG00000166823.5	MESP1	4.181	7.547	2.498	-1.289	0.882	-3.536	4.1e-4	0.003
ENSG00000083720.12	OXCT1	4.009	7.256	2.386	-1.286	1.193	-2.683	0.007	0.037
ENSG00000255823.4	MTRNR2L8	1849.44	3047.34	1250.48	-1.284	0.53	-4.949	7.5e-7	1.1e-5
ENSG00000214100.8	PLAC9P1	0.478	1.435	0	-1.284	5.83	-0.949	0.343	0.708
ENSG00000228253.1	MT-ATP8	14212.2	23409	9613.82	-1.284	0.529	-5.077	3.8e-7	5.9e-6
ENSG00000124749.16	COL21A1	1.116	2.484	0.432	-1.282	1.222	-3.161	0.002	0.01
ENSG00000130779.19	CLIP1	54.206	89.834	36.392	-1.28	0.54	-5.504	3.7e-8	7.0e-7
ENSG00000137806.8	NDUFAF1	20.573	34.482	13.619	-1.279	0.642	-4.059	4.9e-5	4.7e-4
ENSG00000029725.16	RABEP1	20.522	34.367	13.599	-1.277	0.539	-5.242	1.6e-7	2.7e-6
ENSG00000281518.6	FOXO6	0.785	1.933	0.211	-1.276	1.31	-3.531	4.1e-4	0.003
ENSG00000220113.2	MTCYBP4	0.474	1.421	0	-1.275	5.948	-0.664	0.507	0.859
ENSG00000273173.5	SNURF	1.562	3.205	0.74	-1.273	2.449	-0.958	0.338	0.704
ENSG00000213853.9	EMP2	5.773	10.111	3.605	-1.271	0.641	-3.534	4.1e-4	0.003
ENSG00000136869.14	TLR4	0.527	1.502	0.039	-1.268	1.179	-5.675	1.4e-8	2.8e-7
ENSG00000273562.4	NAP1L4	12.352	20.885	8.086	-1.268	0.627	-7.193	6.4e-13	2.3e-11
ENSG00000164093.16	PITX2	21.865	36.464	14.565	-1.267	0.708	-4.082	4.5e-5	4.3e-4
ENSG00000140470.13	ADAMTS17	0.811	1.966	0.233	-1.266	1.492	-4.08	4.5e-5	4.4e-4
ENSG00000171604.11	CXXC5	21.395	35.681	14.251	-1.266	0.752	-4.828	1.4e-6	1.9e-5
ENSG00000072062.13	PRKACA	46.96	77.531	31.675	-1.265	0.534	-5.473	4.4e-8	8.2e-7
ENSG00000103852.12	TTC23	10.268	17.45	6.678	-1.265	0.724	-2.43	0.015	0.067
ENSG00000196131.6	VN1R2	0.622	1.655	0.105	-1.264	2.242	-2.371	0.018	0.077
ENSG00000185736.15	ADARB2	0.618	1.648	0.104	-1.263	1.633	-1.962	0.05	0.175
ENSG00000173757.9	STAT5B	15.542	26.046	10.29	-1.26	0.546	-5.475	4.4e-8	8.1e-7
ENSG00000163885.11	CFAP100	0.483	1.421	0.014	-1.256	3.595	-1.606	0.108	0.317
ENSG00000126705.14	AHDC1	6.732	11.62	4.288	-1.255	0.631	-4.858	1.2e-6	1.7e-5
ENSG00000205268.10	PDE7A	11.181	18.881	7.331	-1.255	0.609	-4.238	2.3e-5	2.4e-4
ENSG00000206177.6	HBM	0.461	1.384	0	-1.253	5.33	-1.176	0.24	0.56
ENSG00000137872.16	SEMA6D	2.936	5.419	1.694	-1.252	1.045	-2.234	0.025	0.102
ENSG00000218336.8	TENM3	0.569	1.56	0.074	-1.252	1.03	-4.641	3.5e-6	4.3e-5
ENSG00000120913.23	PDLIM2	46.555	76.522	31.571	-1.251	0.618	-3.632	2.8e-4	0.002
ENSG00000165175.15	MID1IP1	39.595	65.157	26.814	-1.25	0.552	-4.742	2.1e-6	2.8e-5
ENSG00000133401.15	PDZD2	0.704	1.777	0.168	-1.25	0.884	-5.757	8.6e-9	1.8e-7
ENSG00000249288.1	SLC25A15P5	0.458	1.374	0	-1.247	5.948	-0.664	0.507	0.859
ENSG00000133424.20	LARGE1	6.903	11.866	4.422	-1.247	0.709	-6.923	4.4e-12	1.5e-10
ENSG00000146278.10	PNRC1	109.695	179.154	74.965	-1.246	0.603	-4.326	1.5e-5	1.7e-4
ENSG00000141338.13	ABCA8	3.822	6.846	2.31	-1.245	0.833	-5.065	4.1e-7	6.3e-6
ENSG00000130312.6	MRPL34	52.013	85.239	35.4	-1.244	0.59	-4.722	2.3e-6	3.0e-5
ENSG00000113580.14	NR3C1	11.621	19.521	7.671	-1.243	0.644	-3.85	1.2e-4	0.001
ENSG00000035664.11	DAPK2	16.806	27.94	11.239	-1.242	0.848	-6.412	1.4e-10	3.9e-9
ENSG00000067836.12	ROGDI	11.255	18.916	7.425	-1.241	0.691	-5.198	2.0e-7	3.3e-6
ENSG00000115363.13	EVA1A	0.454	1.362	0	-1.24	3.95	-1.84	0.066	0.218
ENSG00000186281.12	GPAT2	0.859	2.02	0.279	-1.239	1.267	-3.448	5.7e-4	0.004
ENSG00000125378.15	BMP4	2.025	3.911	1.081	-1.239	1.356	-4.012	6.0e-5	5.7e-4
ENSG00000198756.10	COLGALT2	1.845	3.62	0.958	-1.238	0.767	-4.214	2.5e-5	2.6e-4
ENSG00000249962.1	AL157400.5	1.129	2.454	0.466	-1.236	2.514	-1.5	0.134	0.371
ENSG00000164236.11	ANKRD33B	3.666	6.569	2.215	-1.235	0.65	-4.971	6.7e-7	9.8e-6
ENSG00000152782.16	PANK1	2.135	4.079	1.163	-1.232	1.008	-3.179	0.001	0.009
ENSG00000147124.12	ZNF41	4.356	7.678	2.696	-1.232	0.703	-3.643	2.7e-4	0.002
ENSG00000198712.1	MT-CO2	27021.5	43778.1	18643.2	-1.232	0.507	-5.117	3.1e-7	4.9e-6
ENSG00000109063.14	MYH3	2.206	4.193	1.213	-1.231	0.843	-4.166	3.1e-5	3.1e-4
ENSG00000150048.10	CLEC1A	1.264	2.666	0.563	-1.23	1.828	-2.26	0.024	0.097
ENSG00000196683.10	TOMM7	291.77	473.117	201.096	-1.23	0.53	-5.124	3.0e-7	4.7e-6
ENSG00000139304.13	PTPRQ	0.448	1.343	0	-1.229	2.422	-3.78	1.6e-4	0.001
ENSG00000261371.5	PECAM1	9.376	15.792	6.168	-1.228	0.584	-9.699	3.0e-22	2.5e-20
ENSG00000235453.10	SMIM27	7.605	12.914	4.95	-1.225	1.077	-1.199	0.231	0.547
ENSG00000248527.1	MTATP6P1	1145.49	1852.09	792.185	-1.224	0.513	-5.052	4.4e-7	6.7e-6
ENSG00000225950.8	NTF4	1.691	3.347	0.863	-1.222	1.616	-2.292	0.022	0.091
ENSG00000169252.5	ADRB2	1.131	2.443	0.476	-1.222	1.189	-3.043	0.002	0.014
ENSG00000132388.12	UBE2G1	75.641	122.79	52.067	-1.222	0.527	-4.775	1.8e-6	2.4e-5
ENSG00000161912.18	ADCY10P1	1.607	3.21	0.805	-1.222	1.226	-1.313	0.189	0.475
ENSG00000148450.12	MSRB2	18.772	30.917	12.699	-1.22	0.612	-4.55	5.4e-6	6.5e-5
ENSG00000285420.1	AC011342.1	0.443	1.329	0	-1.22	3.543	-2.158	0.031	0.12
ENSG00000145675.14	PIK3R1	9.993	16.741	6.619	-1.219	0.575	-5.516	3.5e-8	6.5e-7
ENSG00000100234.11	TIMP3	17.772	29.296	12.01	-1.219	0.715	-3.581	3.4e-4	0.003
ENSG00000132622.10	HSPA12B	0.866	2.008	0.294	-1.217	1.101	-3.82	1.3e-4	0.001
ENSG00000105707.13	HPN	3.546	6.33	2.154	-1.217	1.147	-4.029	5.6e-5	5.3e-4
ENSG00000084676.15	NCOA1	6.553	11.176	4.241	-1.216	0.573	-5.026	5.0e-7	7.6e-6
ENSG00000163536.12	SERPINI1	0.985	2.2	0.378	-1.216	1.654	-2.558	0.011	0.05
ENSG00000214013.9	GANC	7.154	12.139	4.662	-1.214	0.695	-3.085	0.002	0.012
ENSG00000111049.3	MYF5	0.439	1.318	0	-1.213	2.685	-3.241	0.001	0.008
ENSG00000178209.14	PLEC	38.581	62.735	26.504	-1.212	0.567	-4.721	2.4e-6	3.1e-5
ENSG00000198933.9	TBKBP1	12.365	20.517	8.289	-1.212	0.65	-3.676	2.4e-4	0.002
ENSG00000249286.1	AMD1P3	0.486	1.389	0.034	-1.209	2.923	-2.255	0.024	0.098
ENSG00000257267.3	ZNF271P	7.069	11.973	4.616	-1.208	0.639	-3.501	4.6e-4	0.003
ENSG00000163064.6	EN1	4.258	7.452	2.661	-1.207	1.292	-1.907	0.057	0.193
ENSG00000188580.14	NKAIN2	0.448	1.327	0.008	-1.206	2.265	-3.42	6.3e-4	0.004
ENSG00000198355.4	PIM3	17.731	29.103	12.045	-1.206	0.613	-4.363	1.3e-5	1.4e-4
ENSG00000197530.12	MIB2	39.318	63.764	27.095	-1.205	0.569	-5.546	2.9e-8	5.6e-7
ENSG00000130349.9	C6orf203	13.411	22.144	9.045	-1.204	0.789	-3.452	5.6e-4	0.004
ENSG00000081277.12	PKP1	0.482	1.38	0.033	-1.204	1.618	-4.944	7.7e-7	1.1e-5
ENSG00000138395.14	CDK15	0.587	1.547	0.108	-1.201	2.044	-1.54	0.124	0.349
ENSG00000215251.3	FASTKD5	6.049	10.309	3.919	-1.201	0.655	-4.229	2.3e-5	2.4e-4
ENSG00000175600.15	SUGCT	2.49	4.599	1.436	-1.201	1.158	-4.305	1.7e-5	1.8e-4
ENSG00000205221.12	VIT	0.765	1.831	0.233	-1.2	1.86	-3.112	0.002	0.011
ENSG00000163607.15	GTPBP8	8.113	13.614	5.362	-1.2	0.745	-3.642	2.7e-4	0.002
ENSG00000130734.9	ATG4D	25.053	40.767	17.197	-1.199	0.617	-4.741	2.1e-6	2.8e-5
ENSG00000169860.6	P2RY1	1.23	2.575	0.558	-1.199	0.773	-4.656	3.2e-6	4.1e-5
ENSG00000121851.12	POLR3GL	26.307	42.741	18.09	-1.196	0.618	-4.267	2.0e-5	2.1e-4
ENSG00000116771.5	AGMAT	4.412	7.669	2.784	-1.196	0.772	-3.718	2.0e-4	0.002
ENSG00000148143.12	ZNF462	2.848	5.163	1.69	-1.196	1.062	-3.176	0.001	0.009
ENSG00000116604.17	MEF2D	26.488	43.008	18.228	-1.195	0.529	-4.961	7.0e-7	1.0e-5
ENSG00000278211.4	TRIM69	6.813	11.505	4.467	-1.194	0.706	-3.845	1.2e-4	0.001
ENSG00000197580.11	BCO2	11.831	19.536	7.979	-1.194	0.678	-4.162	3.2e-5	3.2e-4
ENSG00000124702.17	KLHDC3	59.643	96.027	41.451	-1.193	0.535	-4.828	1.4e-6	1.9e-5
ENSG00000105643.9	ARRDC2	42.637	68.752	29.579	-1.19	0.545	-5.468	4.5e-8	8.4e-7
ENSG00000179632.9	MAF1	104.19	167.068	72.751	-1.188	0.526	-4.885	1.0e-6	1.5e-5
ENSG00000226413.2	OR8T1P	0.479	1.363	0.037	-1.187	3.062	-2.091	0.037	0.137
ENSG00000138615.5	CILP	1.129	2.398	0.494	-1.185	0.973	-3.651	2.6e-4	0.002
ENSG00000173706.12	HEG1	2.615	4.769	1.538	-1.184	0.83	-3.11	0.002	0.012
ENSG00000196182.10	STK40	24.638	39.908	17.004	-1.184	0.551	-4.518	6.2e-6	7.4e-5
ENSG00000163935.13	SFMBT1	2.066	3.891	1.153	-1.184	0.844	-3.394	6.9e-4	0.005
ENSG00000133112.16	TPT1	4385.88	6996.9	3080.38	-1.183	0.523	-4.993	6.0e-7	8.9e-6
ENSG00000171202.6	TMEM126A	29.663	47.883	20.553	-1.181	0.703	-3.709	2.1e-4	0.002
ENSG00000198075.9	SULT1C4	0.668	1.658	0.174	-1.18	1.776	-2.458	0.014	0.063
ENSG00000146066.2	HIGD2A	196.447	313.488	137.927	-1.179	0.542	-4.702	2.6e-6	3.3e-5
ENSG00000167799.9	NUDT8	18.866	30.626	12.986	-1.177	0.766	-3.293	9.9e-4	0.007
ENSG00000109016.17	DHRS7B	14.92	24.341	10.21	-1.177	0.706	-3.744	1.8e-4	0.002
ENSG00000282032.1	AC243899.2	0.588	1.528	0.118	-1.177	4.497	-1.097	0.273	0.613
ENSG00000107736.20	CDH23	0.607	1.558	0.132	-1.176	1.33	-5.068	4.0e-7	6.2e-6
ENSG00000142784.15	WDTC1	17.326	28.16	11.909	-1.176	0.547	-5.119	3.1e-7	4.8e-6
ENSG00000091879.13	ANGPT2	0.939	2.084	0.366	-1.175	0.955	-4.325	1.5e-5	1.7e-4
ENSG00000154783.11	FGD5	1.605	3.143	0.836	-1.174	0.992	-4.875	1.1e-6	1.5e-5
ENSG00000237882.1	PPIAP13	0.418	1.255	0	-1.173	5.815	-1.023	0.307	0.661
ENSG00000121057.12	AKAP1	24.15	38.987	16.731	-1.173	0.555	-5.579	2.4e-8	4.7e-7
ENSG00000180425.11	C11orf71	3.9	6.789	2.456	-1.172	0.841	-3.544	3.9e-4	0.003
ENSG00000137714.2	FDX1	6	10.125	3.938	-1.172	0.664	-4.153	3.3e-5	3.3e-4
ENSG00000078795.16	PKD2L2	1.28	2.623	0.609	-1.171	1.507	-2.25	0.024	0.099
ENSG00000130159.13	ECSIT	25.816	41.545	17.952	-1.167	0.604	-4.765	1.9e-6	2.5e-5
ENSG00000006071.13	ABCC8	0.645	1.61	0.163	-1.166	1.64	-3.003	0.003	0.016
ENSG00000164209.16	SLC25A46	17.333	28.074	11.962	-1.165	0.578	-4.492	7.1e-6	8.2e-5
ENSG00000105650.22	PDE4C	0.964	2.115	0.389	-1.165	1.351	-2.243	0.025	0.101
ENSG00000049323.15	LTBP1	1.89	3.579	1.045	-1.163	1.018	-3.392	6.9e-4	0.005
ENSG00000109775.10	UFSP2	16.375	26.519	11.302	-1.162	0.648	-3.95	7.8e-5	7.2e-4
ENSG00000159069.13	FBXW5	52.177	83.219	36.656	-1.161	0.541	-4.917	8.8e-7	1.3e-5
ENSG00000182916.7	TCEAL7	0.412	1.235	0	-1.16	3.183	-2.524	0.012	0.054
ENSG00000274286.1	ADRA2B	0.547	1.448	0.096	-1.159	1.416	-3.682	2.3e-4	0.002
ENSG00000106554.12	CHCHD3	67.646	107.602	47.667	-1.158	0.543	-4.644	3.4e-6	4.3e-5
ENSG00000108825.17	PTGES3L-AARSD1	0.658	1.622	0.176	-1.157	1.942	-2.899	0.004	0.021
ENSG00000133392.17	MYH11	4.628	7.902	2.992	-1.157	0.742	-4.504	6.7e-6	7.8e-5
ENSG00000144485.10	HES6	4.558	7.79	2.942	-1.157	0.964	-2.816	0.005	0.026
ENSG00000181817.5	LSM10	44.635	71.157	31.374	-1.156	0.606	-4.196	2.7e-5	2.8e-4
ENSG00000269028.3	MTRNR2L12	8362.1	13217.9	5934.19	-1.155	0.508	-4.967	6.8e-7	1.0e-5
ENSG00000152413.14	HOMER1	5.126	8.679	3.35	-1.154	0.618	-4.31	1.6e-5	1.8e-4
ENSG00000220130.1	AL079342.1	0.408	1.225	0	-1.154	5.948	-0.664	0.507	0.859
ENSG00000235689.1	AC253536.4	0.408	1.225	0	-1.154	5.948	-0.664	0.507	0.859
ENSG00000177144.7	NUDT4B	0.673	1.643	0.189	-1.153	2.032	-2.246	0.025	0.1
ENSG00000131620.17	ANO1	0.895	1.992	0.347	-1.152	1.119	-5.2	2.0e-7	3.3e-6
ENSG00000182732.17	RGS6	0.454	1.295	0.034	-1.151	2.555	-2.805	0.005	0.027
ENSG00000173093.12	CCDC63	0.431	1.258	0.017	-1.15	2.436	-3.032	0.002	0.014
ENSG00000265188.1	AP001496.3	2.681	4.807	1.618	-1.149	1.388	-2.159	0.031	0.12
ENSG00000163376.11	KBTBD8	0.72	1.712	0.224	-1.148	1.143	-3.854	1.2e-4	0.001
ENSG00000138604.9	GLCE	6.274	10.469	4.177	-1.148	0.681	-1.936	0.053	0.183
ENSG00000169372.12	CRADD	9.405	15.39	6.412	-1.145	0.812	-3.302	9.6e-4	0.006
ENSG00000196911.10	KPNA5	3.82	6.59	2.436	-1.144	0.652	-1.815	0.069	0.227
ENSG00000177692.11	DNAJC28	0.938	2.051	0.381	-1.143	1.364	-2.482	0.013	0.06
ENSG00000054148.17	PHPT1	98	154.87	69.566	-1.143	0.569	-4.397	1.1e-5	1.2e-4
ENSG00000248234.1	AC091839.1	0.402	1.206	0	-1.141	5.948	-0.664	0.507	0.859
ENSG00000019102.11	VSIG2	0.537	1.416	0.098	-1.138	2.301	-2.224	0.026	0.105
ENSG00000106302.9	HYAL4	0.741	1.736	0.243	-1.138	1.989	-2.024	0.043	0.155
ENSG00000128284.19	APOL3	6.658	11.031	4.471	-1.137	0.844	-3.302	9.6e-4	0.006
ENSG00000137077.7	CCL21	0.399	1.196	0	-1.135	3.796	-1.951	0.051	0.178
ENSG00000166313.18	APBB1	12.024	19.422	8.325	-1.131	0.641	-4.797	1.6e-6	2.2e-5
ENSG00000120693.13	SMAD9	1.009	2.15	0.438	-1.131	0.926	-3.442	5.8e-4	0.004
ENSG00000155313.15	USP25	27.938	44.358	19.728	-1.13	0.539	-5.68	1.3e-8	2.7e-7
ENSG00000198899.2	MT-ATP6	13656.4	21405.2	9781.95	-1.13	0.51	-4.876	1.1e-6	1.5e-5
ENSG00000125733.17	TRIP10	86.167	135.619	61.441	-1.13	0.537	-5.445	5.2e-8	9.4e-7
ENSG00000150764.13	DIXDC1	3.241	5.647	2.038	-1.13	0.688	-4.403	1.1e-5	1.2e-4
ENSG00000111886.10	GABRR2	0.45	1.271	0.04	-1.127	2.374	-2.449	0.014	0.064
ENSG00000178057.14	NDUFAF3	30.188	47.82	21.372	-1.126	0.646	-3.935	8.3e-5	7.6e-4
ENSG00000143382.14	ADAMTSL4	13.297	21.377	9.257	-1.125	0.632	-4.379	1.2e-5	1.3e-4
ENSG00000235374.2	SSR4P1	1.327	2.641	0.67	-1.125	1.642	-1.245	0.213	0.517
ENSG00000178307.9	TMEM11	27.664	43.832	19.58	-1.123	0.615	-4.156	3.2e-5	3.2e-4
ENSG00000106538.9	RARRES2	1.859	3.47	1.053	-1.123	1.558	-1.375	0.169	0.439
ENSG00000197296.5	FITM2	2.352	4.24	1.408	-1.122	0.725	-4.056	5.0e-5	4.8e-4
ENSG00000182621.17	PLCB1	3.061	5.346	1.919	-1.12	0.987	-4.101	4.1e-5	4.0e-4
ENSG00000088280.18	ASAP3	9.228	14.979	6.352	-1.12	0.673	-6.337	2.3e-10	6.1e-9
ENSG00000277773.4	SMN2	3.747	6.414	2.413	-1.119	1.721	0.752	0.452	0.831
ENSG00000106688.11	SLC1A1	0.669	1.606	0.201	-1.118	1.486	-3.154	0.002	0.01
ENSG00000278516.1	LENG1	4.458	7.52	2.927	-1.118	1.276	-2.217	0.027	0.106
ENSG00000254681.6	PKD1P5	0.838	1.868	0.324	-1.116	0.827	-4.697	2.6e-6	3.4e-5
ENSG00000145743.15	FBXL17	13.274	21.265	9.279	-1.115	0.587	-5.086	3.7e-7	5.7e-6
ENSG00000116005.11	PCYOX1	15.482	24.708	10.87	-1.115	0.58	-4.549	5.4e-6	6.5e-5
ENSG00000196323.12	ZBTB44	10.582	17.064	7.341	-1.115	0.589	-4.738	2.2e-6	2.8e-5
ENSG00000204574.12	ABCF1	1.971	3.63	1.141	-1.113	0.815	-3.711	2.1e-4	0.002
ENSG00000119401.10	TRIM32	4.837	8.097	3.207	-1.112	0.668	-4.085	4.4e-5	4.3e-4
ENSG00000116783.14	TNNI3K	0.575	1.453	0.136	-1.111	3.089	-1.504	0.133	0.369
ENSG00000213366.12	GSTM2	84.112	131.538	60.4	-1.11	0.555	-4.359	1.3e-5	1.4e-4
ENSG00000099960.12	SLC7A4	0.408	1.193	0.016	-1.11	2.784	-2.374	0.018	0.076
ENSG00000234046.7	TRIM26	0.386	1.158	0	-1.11	2.366	-3.918	8.9e-5	8.1e-4
ENSG00000070759.16	TESK2	1.349	2.657	0.695	-1.109	1.121	-2.923	0.003	0.02
ENSG00000127540.11	UQCR11	154.965	241.775	111.559	-1.109	0.537	-4.833	1.3e-6	1.8e-5
ENSG00000088888.17	MAVS	9.072	14.674	6.271	-1.108	0.575	-4.578	4.7e-6	5.7e-5
ENSG00000125551.18	PLGLB2	0.485	1.309	0.072	-1.107	2.585	-1.848	0.065	0.215
ENSG00000130592.15	LSP1	4.222	7.119	2.773	-1.106	1.089	-3.999	6.4e-5	6.0e-4
ENSG00000231086.1	TSSK1A	0.384	1.151	0	-1.105	4.13	-1.723	0.085	0.265
ENSG00000119673.14	ACOT2	28.676	45.118	20.455	-1.104	0.609	-4.019	5.8e-5	5.5e-4
ENSG00000260490.2	MYL12BP1	0.531	1.378	0.107	-1.104	4.497	-1.097	0.273	0.613
ENSG00000079385.21	CEACAM1	1.372	2.685	0.715	-1.103	1.413	-1.694	0.09	0.277
ENSG00000174306.21	ZHX3	6.433	10.548	4.376	-1.103	0.581	-3.773	1.6e-4	0.001
ENSG00000198786.2	MT-ND5	2367.51	3678.05	1712.24	-1.103	0.574	-4.382	1.2e-5	1.3e-4
ENSG00000149474.13	KAT14	5.974	9.826	4.047	-1.101	0.642	-4.325	1.5e-5	1.7e-4
ENSG00000214889.3	RPS9P1	0.581	1.454	0.144	-1.101	3.956	-1.281	0.2	0.495
ENSG00000213337.8	ANKRD39	21.49	33.893	15.289	-1.099	0.553	-8.61	7.3e-18	4.3e-16
ENSG00000182575.7	NXPH3	0.385	1.147	0.005	-1.095	2.023	-4.139	3.5e-5	3.5e-4
ENSG00000166257.8	SCN3B	0.623	1.515	0.177	-1.095	1.017	-4.683	2.8e-6	3.6e-5
ENSG00000007312.12	CD79B	0.378	1.135	0	-1.094	3.114	-2.607	0.009	0.044
ENSG00000090534.18	THPO	0.765	1.733	0.281	-1.093	2.738	-0.768	0.443	0.82
ENSG00000173200.12	PARP15	1.006	2.105	0.457	-1.092	0.997	-3.329	8.7e-4	0.006
ENSG00000255085.8	AF186192.2	0.377	1.131	0	-1.091	5.815	-1.023	0.307	0.661
ENSG00000005102.12	MEOX1	1.479	2.833	0.802	-1.089	1.08	-4.296	1.7e-5	1.9e-4
ENSG00000135932.10	CAB39	32.039	50.077	23.02	-1.088	0.575	-4.487	7.2e-6	8.4e-5
ENSG00000180329.13	CCDC43	17.99	28.356	12.807	-1.088	0.591	-4.481	7.4e-6	8.7e-5
ENSG00000198886.2	MT-ND4	12122.7	18736.4	8815.88	-1.088	0.508	-4.822	1.4e-6	1.9e-5
ENSG00000170175.10	CHRNB1	32.237	50.361	23.175	-1.087	0.615	-4.456	8.4e-6	9.6e-5
ENSG00000101638.13	ST8SIA5	0.53	1.363	0.113	-1.086	1.286	-2.406	0.016	0.071
ENSG00000171385.9	KCND3	0.51	1.333	0.099	-1.086	1.206	-4.039	5.4e-5	5.1e-4
ENSG00000237930.1	AC007563.3	0.373	1.119	0	-1.084	5.86	-0.844	0.399	0.769
ENSG00000248840.2	AL645949.1	1.603	3.017	0.896	-1.083	5.802	-0.498	0.618	0.949
ENSG00000184203.7	PPP1R2	33.842	52.711	24.407	-1.08	0.542	-5.481	4.2e-8	7.9e-7
ENSG00000212907.2	MT-ND4L	28514.2	43940.8	20801	-1.079	0.524	-4.732	2.2e-6	2.9e-5
ENSG00000197872.11	FAM49A	2.541	4.454	1.584	-1.078	0.987	-4.857	1.2e-6	1.7e-5
ENSG00000108448.21	TRIM16L	10.716	17.046	7.551	-1.077	0.712	-5.162	2.4e-7	3.9e-6
ENSG00000179709.8	NLRP8	0.565	1.411	0.143	-1.077	1.234	-3.766	1.7e-4	0.001
ENSG00000112182.14	BACH2	0.833	1.822	0.338	-1.077	1.101	-2.429	0.015	0.067
ENSG00000107438.8	PDLIM1	83.126	128.535	60.422	-1.077	0.576	-4.367	1.3e-5	1.4e-4
ENSG00000114738.10	MAPKAPK3	23.386	36.547	16.806	-1.076	0.584	-4.428	9.5e-6	1.1e-4
ENSG00000136457.9	CHAD	0.974	2.039	0.442	-1.076	1.373	-2.605	0.009	0.045
ENSG00000163539.16	CLASP2	18.674	29.273	13.375	-1.074	0.558	-4.547	5.4e-6	6.5e-5
ENSG00000183520.11	UTP11	52.05	80.621	37.764	-1.074	0.562	-4.087	4.4e-5	4.2e-4
ENSG00000185880.12	TRIM69	4.831	7.971	3.261	-1.074	0.827	-2.679	0.007	0.037
ENSG00000280778.1	AC243547.3	0.826	1.808	0.335	-1.073	2.098	-1.812	0.07	0.228
ENSG00000239900.12	ADSL	77.752	120.116	56.57	-1.073	0.532	-5.349	8.8e-8	1.5e-6
ENSG00000118689.14	FOXO3	10.119	16.093	7.132	-1.072	0.546	-4.47	7.8e-6	9.0e-5
ENSG00000241370.5	RPP21	5.268	8.635	3.585	-1.071	1.47	-1.581	0.114	0.329
ENSG00000130203.9	APOE	4.465	7.393	3	-1.069	1.118	-2.385	0.017	0.074
ENSG00000136261.14	BZW2	79.547	122.696	57.973	-1.069	0.55	-3.961	7.5e-5	6.9e-4
ENSG00000115648.13	MLPH	1.146	2.296	0.572	-1.069	1.539	-2.125	0.034	0.128
ENSG00000005471.16	ABCB4	0.977	2.036	0.448	-1.068	1.239	-3.312	9.3e-4	0.006
ENSG00000167705.11	RILP	15.742	24.7	11.262	-1.068	0.643	-4.127	3.7e-5	3.6e-4
ENSG00000115138.10	POMC	0.682	1.582	0.232	-1.067	2.101	-2.217	0.027	0.106
ENSG00000224831.3	TMEM183B	0.505	1.31	0.103	-1.067	2.641	-1.896	0.058	0.197
ENSG00000141540.10	TTYH2	3.889	6.501	2.583	-1.066	0.767	-6.792	1.1e-11	3.5e-10
ENSG00000242052.1	RPL10P7	0.364	1.093	0	-1.065	4.919	-1.328	0.184	0.466
ENSG00000182983.14	ZNF662	0.478	1.266	0.083	-1.065	1.671	-2.743	0.006	0.032
ENSG00000123689.5	G0S2	245.152	376.484	179.486	-1.065	0.77	-3.012	0.003	0.015
ENSG00000090097.21	PCBP4	25.476	39.593	18.417	-1.064	0.592	-4.421	9.8e-6	1.1e-4
ENSG00000104812.14	GYS1	46.831	72.309	34.093	-1.063	0.536	-5.419	6.0e-8	1.1e-6
ENSG00000170145.4	SIK2	3.902	6.512	2.597	-1.062	0.59	-4.569	4.9e-6	6.0e-5
ENSG00000164951.15	PDP1	6.411	10.357	4.438	-1.062	0.637	-4.833	1.3e-6	1.9e-5
ENSG00000088682.13	COQ9	60.31	92.869	44.031	-1.06	0.544	-4.646	3.4e-6	4.2e-5
ENSG00000086289.11	EPDR1	27.31	42.334	19.798	-1.059	0.62	-3.922	8.8e-5	8.0e-4
ENSG00000261115.5	TMEM178B	0.412	1.162	0.037	-1.059	1.21	-5.204	1.9e-7	3.2e-6
ENSG00000267744.1	AC022916.3	0.36	1.081	0	-1.058	4.343	-1.599	0.11	0.32
ENSG00000140941.12	MAP1LC3B	52.355	80.618	38.223	-1.057	0.534	-4.618	3.9e-6	4.8e-5
ENSG00000005243.9	COPZ2	51.68	79.539	37.75	-1.055	0.732	-3.036	0.002	0.014
ENSG00000206549.13	PRSS50	0.555	1.377	0.144	-1.055	1.401	-3.345	8.2e-4	0.006
ENSG00000270632.1	AL356575.1	0.359	1.077	0	-1.055	5.948	-0.664	0.507	0.859
ENSG00000178741.11	COX5A	462.701	707.154	340.475	-1.052	0.572	-4.334	1.5e-5	1.6e-4
ENSG00000232653.8	GOLGA8N	1.462	2.759	0.813	-1.051	0.934	-2.996	0.003	0.016
ENSG00000066923.17	STAG3	12.861	20.147	9.218	-1.049	0.678	-3.498	4.7e-4	0.003
ENSG00000197780.9	TAF13	24.803	38.362	18.024	-1.049	0.68	-3.633	2.8e-4	0.002
ENSG00000172216.5	CEBPB	46.039	70.734	33.691	-1.048	0.865	-2.662	0.008	0.039
ENSG00000205269.5	TMEM170B	1.286	2.486	0.686	-1.048	0.832	-3.773	1.6e-4	0.001
ENSG00000205476.8	CCDC85C	2.926	4.986	1.897	-1.047	0.784	-2.13	0.033	0.127
ENSG00000229886.1	AC068533.2	0.832	1.793	0.352	-1.047	5.842	-0.619	0.536	0.884
ENSG00000007866.19	TEAD3	8.568	13.58	6.062	-1.046	0.684	-3.422	6.2e-4	0.004
ENSG00000133985.2	TTC9	0.593	1.427	0.176	-1.045	1.234	-3.469	5.2e-4	0.004
ENSG00000251569.1	AC093899.2	0.669	1.543	0.232	-1.045	2.03	-2.109	0.035	0.132
ENSG00000198744.5	MTCO3P12	9.178	14.504	6.515	-1.045	1.175	-2.178	0.029	0.115
ENSG00000138073.13	PREB	37.925	58.28	27.748	-1.044	0.574	-4.329	1.5e-5	1.6e-4
ENSG00000232630.1	PRPS1P2	1.146	2.267	0.585	-1.044	1.89	-1.787	0.074	0.238
ENSG00000080854.14	IGSF9B	0.896	1.886	0.4	-1.044	1.884	-1.475	0.14	0.384
ENSG00000196943.12	NOP9	5.83	9.398	4.046	-1.043	0.591	-4.395	1.1e-5	1.2e-4
ENSG00000284682.1	AC078776.2	0.353	1.06	0	-1.042	5.948	-0.664	0.507	0.859
ENSG00000172922.9	RNASEH2C	13.795	21.516	9.935	-1.042	0.724	-1.827	0.068	0.223
ENSG00000254909.1	AP003392.2	5.002	8.126	3.44	-1.039	3.821	-0.695	0.487	0.859
ENSG00000185559.13	DLK1	0.436	1.183	0.062	-1.039	2.273	-2.02	0.043	0.157
ENSG00000065518.7	NDUFB4	328.878	500.435	243.1	-1.039	0.529	-4.466	8.0e-6	9.2e-5
ENSG00000227950.1	AL590128.1	0.35	1.051	0	-1.036	5.948	-0.664	0.507	0.859
ENSG00000122068.12	FYTTD1	17.139	26.548	12.434	-1.036	0.551	-4.702	2.6e-6	3.3e-5
ENSG00000137941.16	TTLL7	1.091	2.175	0.549	-1.035	0.875	-5.885	4.0e-9	8.7e-8
ENSG00000164830.18	OXR1	14.512	22.531	10.502	-1.033	0.633	-5.452	5.0e-8	9.1e-7
ENSG00000144230.16	GPR17	0.348	1.045	0	-1.032	2.758	-3.115	0.002	0.011
ENSG00000227203.3	SUB1P1	0.348	1.044	0	-1.031	5.86	-0.844	0.399	0.769
ENSG00000270513.1	AC113368.1	0.348	1.044	0	-1.031	5.86	-0.844	0.399	0.769
ENSG00000243353.1	RPS29P19	3.331	5.566	2.213	-1.031	5.802	-0.498	0.618	0.949
ENSG00000142459.8	EVI5L	4.519	7.366	3.095	-1.031	0.68	-4.13	3.6e-5	3.6e-4
ENSG00000219438.8	FAM19A5	0.526	1.313	0.132	-1.03	2.403	-1.713	0.087	0.269
ENSG00000169599.12	NFU1	40.096	61.273	29.507	-1.029	0.606	-3.803	1.4e-4	0.001
ENSG00000109390.11	NDUFC1	116.746	177.349	86.445	-1.028	0.564	-4.9	9.6e-7	1.4e-5
ENSG00000117625.13	RCOR3	28.288	43.353	20.756	-1.028	0.563	-4.083	4.5e-5	4.3e-4
ENSG00000106701.11	FSD1L	3.67	6.07	2.469	-1.027	0.654	-3.832	1.3e-4	0.001
ENSG00000047662.4	FAM184B	0.465	1.216	0.089	-1.025	1.05	-4.952	7.3e-7	1.1e-5
ENSG00000100784.10	RPS6KA5	2.214	3.863	1.389	-1.025	0.744	-1.879	0.06	0.204
ENSG00000236512.1	AL390026.1	0.345	1.035	0	-1.025	5.83	-0.949	0.343	0.708
ENSG00000143603.18	KCNN3	1.089	2.159	0.554	-1.023	1.169	-2.917	0.004	0.02
ENSG00000145332.13	KLHL8	3.915	6.432	2.656	-1.023	0.677	-4.648	3.4e-6	4.2e-5
ENSG00000227329.2	AL139396.1	9.102	14.259	6.524	-1.02	3.41	-0.742	0.458	0.837
ENSG00000232926.1	AC000078.1	0.694	1.558	0.262	-1.02	2.827	-1.404	0.16	0.422
ENSG00000147697.8	GSDMC	0.909	1.883	0.422	-1.019	2.958	-1.895	0.058	0.198
ENSG00000157184.6	CPT2	10.114	15.781	7.281	-1.019	0.637	-3.804	1.4e-4	0.001
ENSG00000229320.3	KRT8P12	5.285	8.487	3.683	-1.018	0.906	-2.808	0.005	0.027
ENSG00000185262.8	UBALD2	26.32	40.239	19.36	-1.018	0.668	-3.724	2.0e-4	0.002
ENSG00000080503.23	SMARCA2	37.551	57.176	27.739	-1.017	0.545	-6.21	5.3e-10	1.3e-8
ENSG00000261217.2	BCAP31P1	0.341	1.024	0	-1.017	5.86	-0.844	0.399	0.769
ENSG00000273047.1	AL121845.2	0.341	1.024	0	-1.017	5.83	-0.949	0.343	0.708
ENSG00000135409.10	AMHR2	0.675	1.526	0.249	-1.016	1.746	-2.357	0.018	0.079
ENSG00000138641.16	HERC3	3.283	5.458	2.196	-1.015	0.718	-5.092	3.5e-7	5.5e-6
ENSG00000203880.11	PCMTD2	21.834	33.391	16.055	-1.012	0.586	-3.369	7.5e-4	0.005
ENSG00000276234.4	TADA2A	2.194	3.81	1.386	-1.012	1.722	-1.356	0.175	0.449
ENSG00000169994.18	MYO7B	0.447	1.179	0.081	-1.012	1.555	-3.825	1.3e-4	0.001
ENSG00000099998.17	GGT5	1.081	2.134	0.555	-1.011	1.282	-2.031	0.042	0.154
ENSG00000118496.4	FBXO30	3.423	5.658	2.305	-1.01	0.59	-4.498	6.9e-6	8.1e-5
ENSG00000137103.18	TMEM8B	2.109	3.68	1.323	-1.01	0.733	-4.736	2.2e-6	2.9e-5
ENSG00000081985.10	IL12RB2	0.488	1.239	0.112	-1.01	1.813	-1.989	0.047	0.166
ENSG00000113638.13	TTC33	6.001	9.533	4.235	-1.009	0.694	-3.999	6.4e-5	6.0e-4
ENSG00000127951.6	FGL2	2.038	3.57	1.272	-1.008	1.025	-2.705	0.007	0.035
ENSG00000211679.2	IGLC3	0.337	1.01	0	-1.007	5.83	-0.949	0.343	0.708
ENSG00000257315.2	ZBED6	0.842	1.769	0.378	-1.007	0.826	-4.143	3.4e-5	3.4e-4
ENSG00000155016.17	CYP2U1	0.494	1.245	0.118	-1.006	1.321	-3.898	9.7e-5	8.7e-4
ENSG00000178974.9	FBXO34	6.771	10.68	4.816	-1.006	0.639	-4.099	4.1e-5	4.0e-4
ENSG00000151623.14	NR3C2	1.696	3.052	1.018	-1.005	0.933	-6.898	5.3e-12	1.7e-10
ENSG00000257074.3	RPL29P33	0.772	1.664	0.327	-1.005	5.842	-0.619	0.536	0.884
ENSG00000176909.11	MAMSTR	20.573	31.417	15.15	-1.005	0.683	-3.778	1.6e-4	0.001
ENSG00000168060.15	NAALADL1	0.508	1.266	0.129	-1.004	3.132	-1.722	0.085	0.265
ENSG00000196391.10	ZNF774	1.148	2.227	0.609	-1.004	1.104	-2.2	0.028	0.11
ENSG00000164983.7	TMEM65	2.485	4.235	1.61	-1.004	0.623	-4.453	8.5e-6	9.7e-5
ENSG00000241354.2	AL049874.1	0.335	1.005	0	-1.004	5.86	-0.844	0.399	0.769
ENSG00000168517.10	HEXIM2	13.521	20.793	9.885	-1.001	0.706	-3.667	2.5e-4	0.002
ENSG00000270350.1	MTND4LP5	0.334	1.001	0	-1.001	5.948	-0.664	0.507	0.859
ENSG00000099204.18	ABLIM1	16.243	24.874	11.928	-1.001	0.911	-2.854	0.004	0.024
