# Supplementary material for: Establishment of Organoids From Human Epithelioid Sarcoma With the Air-Liquid Interface Organoid Cultures
Source: Front Oncol. 2022 May 23;12:893592. doi: 10.3389/fonc.2022.893592 (PMC9169059; doi:10.3389/fonc.2022.893592)
Supplement: Supplementary file 13 [file Table_6.xlsx]

## Sheet: シート1 - KmeansEnrichment
Table S6 Pathways of each cluster with Kmeans Enrichment analyses in Normal, EPSTissue and ODX.
KmeansEnrichment
Cluster	adj.Pval	nGenes	Pathways	Genes
A	4.94885e-17	19	Cardiac muscle contraction	ATP1A2 CACNB1 CACNA1S MYH7 CACNG1 MYL2 TNNC1 CASQ2 HRC TPM1 TPM3 COX6A2 MYL3 COX7A1 ATP2A2 ATP2A1 MYH6 ASPH TPM2
A	7.80817e-16	19	Dilated cardiomyopathy	CACNB1 CACNA1S MYH7 SGCG SGCA CACNG1 MYL2 TNNC1 ITGA7 TPM1 TPM3 TTN MYL3 ATP2A2 DES ATP2A1 MYH6 TPM2 PLN
A	4.3991e-15	18	Hypertrophic cardiomyopathy	CACNB1 CACNA1S MYH7 SGCG SGCA CACNG1 MYL2 TNNC1 ITGA7 TPM1 TPM3 TTN MYL3 ATP2A2 DES ATP2A1 MYH6 TPM2
A	2.3052e-10	17	Adrenergic signaling in cardiomyocytes	ATP1A2 CACNB1 CACNA1S MYH7 SCN1B CACNG1 MYL2 TNNC1 PPP1R1A TPM1 TPM3 MYL3 ATP2A2 ATP2A1 MYH6 TPM2 PLN
A	7.90923e-08	11	Arrhythmogenic right ventricular cardiomyopathy	CACNB1 ACTN2 CACNA1S SGCG SGCA CACNG1 ITGA7 ATP2A2 DES ATP2A1 ACTN3
A	6.95683e-06	15	Calcium signaling pathway	CACNA1S MYLK2 TNNC2 TNNC1 CASQ2 HRC CASQ1 SLC25A4 PHKG1 ATP2A2 TRDN RYR1 ATP2A1 ASPH PLN
A	0.000769521	10	CGMP-PKG signaling pathway	ATP1A2 MEF2C CACNA1S MYH7 MYLK2 SLC25A4 ATP2A2 ATP2A1 MYH6 PLN
A	0.0041564	5	Malaria	CD36 GYPC HBA2 HBA1 HBB
A	0.00938568	5	Glycolysis / Gluconeogenesis	PGM1 ENO3 FBP2 PFKM PGAM2
B	3.22017e-07	11	ECM-receptor interaction	ITGA8 COMP COL1A1 THBS4 FN1 ITGA10 COL6A3 COL1A2 THBS3 THBS2 GP1BB
B	1.81342e-05	13	Focal adhesion	ITGA8 MYL9 COMP COL1A1 THBS4 FN1 PDGFRA FLNB ITGA10 COL6A3 COL1A2 THBS3 THBS2
B	1.81342e-05	13	Proteoglycans in cancer	DCN GPC1 TIMP3 MMP9 COL1A1 WNT5B FN1 ITPR2 FLNB LUM COL1A2 IGF2 HSPB2
B	0.000695257	14	PI3K-Akt signaling pathway	ITGA8 COMP COL1A1 THBS4 FN1 TEK NR4A1 PDGFRA ITGA10 COL6A3 COL1A2 IGF2 THBS3 THBS2
B	0.00128416	6	Staphylococcus aureus infection	C1QC C1QB C1QA C1S HLA-DQB1 HLA-DRA
B	0.00128416	13	Human papillomavirus infection	NOTCH3 ITGA8 COMP COL1A1 WNT5B THBS4 FN1 ATP6V1E1 ITGA10 COL6A3 COL1A2 THBS3 THBS2
B	0.00128416	7	Rheumatoid arthritis	ACP5 CCL2 TEK ATP6V1E1 CTSK HLA-DQB1 HLA-DRA
B	0.00148381	6	Complement and coagulation cascades	PLAT C1QC C1QB C1QA THBD C1S
B	0.00196894	5	Malaria	COMP CCL2 THBS4 THBS3 THBS2
B	0.00426811	7	Platelet activation	COL1A1 ITPR2 FCER1G PTGIR COL1A2 COL3A1 GP1BB
B	0.00954125	6	AGE-RAGE signaling pathway in diabetic complications	CCL2 COL1A1 FN1 COL1A2 COL3A1 THBD
C	0.000262152	13	Salmonella infection	ACTB BAX DYNLL1 NFKBIA PYCARD PFN1 ARPC3 ARPC1B TXN TUBB6 ANXA2 ACTG1 S100A10
C	0.00055576	11	Proteoglycans in cancer	PLAUR ACTB EZR TGFB1 CAV1 CCND1 PLAU ITGAV IQGAP1 MSN ACTG1
C	0.000591647	11	Regulation of actin cytoskeleton	ACTB EZR PFN1 ARPC3 ARPC1B ITGAV IQGAP1 MSN CFL1 ACTG1 TMSB4X
C	0.00113266	8	Cell cycle	CDC25B TGFB1 CCND1 CDC20 YWHAQ PTTG1 YWHAZ SFN
C	0.00113266	10	Focal adhesion	ACTB LAMB1 CAV1 CCND1 SPP1 ITGAV COL6A1 COL6A2 SHC1 ACTG1
C	0.00113266	7	Small cell lung cancer	BAX LAMB1 NFKBIA CCND1 CKS2 DDB2 ITGAV
C	0.00142846	9	Viral carcinogenesis	NFKB2 BAX NFKBIA CCND1 LTBR CDC20 YWHAQ YWHAZ HIST1H2BK
C	0.00145884	6	P53 signaling pathway	BAX SERPINE1 CCND1 TP53I3 DDB2 SFN
C	0.00145884	10	Human T-cell leukemia virus 1 infection	SLC25A5 NFKB2 BAX NFKBIA TGFB1 CCND1 LTBR CDC20 PTTG1 CALR
C	0.00167122	6	Bacterial invasion of epithelial cells	ACTB CAV1 ARPC3 ARPC1B SHC1 ACTG1
C	0.00167122	6	Chronic myeloid leukemia	BAX NFKBIA TGFB1 CCND1 DDB2 SHC1
C	0.00197456	9	Pathogenic Escherichia coli infection	ACTB BAX EZR NFKBIA PYCARD ARPC3 ARPC1B TUBB6 ACTG1
C	0.00213429	8	Hippo signaling pathway	ACTB TGFB1 SERPINE1 CCND1 CCN2 YWHAQ YWHAZ ACTG1
C	0.00213429	9	Human immunodeficiency virus 1 infection	GNB1 BAX NFKBIA AP1S1 APOBEC3F PDIA3 CFL1 CALR APOBEC3C
C	0.00223045	5	Pyrimidine metabolism	TYMP NME4 NT5E TK1 NME1
D	1.6017e-09	14	IL-17 signaling pathway	PTGS2 CXCL2 TRAF5 CCL20 CXCL6 IL1B LCN2 CXCL3 CXCL1 CSF2 HSP90B1 CXCL8 FOSL1 MMP1
D	2.78892e-06	11	Rheumatoid arthritis	CXCL2 IL1A CCL20 CXCL6 IL1B IL18 CXCL3 CXCL1 CSF2 CXCL8 MMP1
D	2.09039e-05	14	Pathogenic Escherichia coli infection	ACTR3 TNFRSF10B TUBA1B IL1B IL18 CLDN1 CLDN3 CLDN2 TUBA1A TUBA1C CXCL8 CLDN4 ARPC1A TUBB3
D	6.33745e-05	15	Cytokine-cytokine receptor interaction	CXCL2 CD40 IL1A CCL20 TNFRSF10B IL13RA2 CXCL6 IL1B TNFSF9 CD70 IL18 CXCL3 CXCL1 CSF2 CXCL8
D	0.000147421	9	Small cell lung cancer	ITGA3 LAMC2 PTGS2 TRAF5 BIRC7 CDK4 LAMC1 CKS1B LAMB3
D	0.000161324	9	Amoebiasis	LAMC2 CXCL2 IL1B LAMC1 CXCL3 CXCL1 CSF2 CXCL8 LAMB3
D	0.000168185	21	Pathways in cancer	ITGA3 HGF LAMC2 PTGS2 TRAF5 GSTP1 HIF1A BIRC7 MET SLC2A1 PAX8 GNG11 CCNA1 CDK4 LAMC1 FGFR4 HSP90B1 CXCL8 CKS1B MMP1 LAMB3
D	0.0001863	9	NF-kappa B signaling pathway	PTGS2 CXCL2 TRAF5 CD40 IL1B BCL2A1 CXCL3 CXCL1 CXCL8
D	0.000192752	7	Legionellosis	CXCL2 IL1B C3 IL18 CXCL3 CXCL1 CXCL8
D	0.000251906	11	Tight junction	ACTR3 TUBA1B CDK4 F11R CLDN1 CLDN3 CLDN2 TUBA1A TUBA1C CLDN4 ARPC1A
D	0.000253711	9	TNF signaling pathway	PTGS2 CXCL2 TRAF5 CCL20 CXCL6 IL1B CXCL3 CXCL1 CSF2
D	0.000253711	11	Transcriptional misregulation in cancer	CD40 MET PAX8 CCNA1 BCL2A1 SS18 HMGA2 CSF2 SPINT1 CXCL8 TMPRSS2
D	0.000296287	8	Viral protein interaction with cytokine and cytokine receptor	CXCL2 CCL20 TNFRSF10B CXCL6 IL18 CXCL3 CXCL1 CXCL8
D	0.000296287	10	Cell adhesion molecules	NRCAM CD40 SDC4 PTPRF F11R CLDN1 CLDN3 CLDN2 CLDN4 MPZL1
D	0.000365086	6	Malaria	HGF CD40 MET IL1B IL18 CXCL8
