# Supplementary material for: Establishment of Organoids From Human Epithelioid Sarcoma With the Air-Liquid Interface Organoid Cultures
Source: Front Oncol. 2022 May 23;12:893592. doi: 10.3389/fonc.2022.893592 (PMC9169059; doi:10.3389/fonc.2022.893592)
Supplement: Supplementary file 14 [file Table_7.xlsx]

## Sheet: Sheet1
Table S7 Drug sensitivity against doxorubicin of various sarcoma cell lines referring to the database of Genomics of Drug Sensitivity in Cancer.
Doxorubicin sensitivity for sarcoma cell lines
Cell line	TCGA classification	Tissue	Tissue sub-type	IC50	AUC
EW-16	UNCLASSIFIED	bone	ewings_sarcoma	0.004537	0.139491
ES4	UNCLASSIFIED	bone	ewings_sarcoma	0.007307	0.203942
EW-13	UNCLASSIFIED	bone	ewings_sarcoma	0.011612	0.260248
A204	UNCLASSIFIED	soft_tissue	rhabdomyosarcoma	0.012889	0.288953
RH-1	UNCLASSIFIED	soft_tissue	rhabdomyosarcoma	0.013643	0.242243
ES1	UNCLASSIFIED	bone	ewings_sarcoma	0.014412	0.282074
HT-1080	UNCLASSIFIED	soft_tissue	fibrosarcoma	0.014516	0.264809
Hs-633T	UNCLASSIFIED	soft_tissue	fibrosarcoma	0.021647	0.31774
ES8	UNCLASSIFIED	bone	ewings_sarcoma	0.025901	0.354747
SK-PN-DW	UNCLASSIFIED	bone	ewings_sarcoma	0.029419	0.379599
ES7	UNCLASSIFIED	bone	ewings_sarcoma	0.030371	0.385401
HOS	UNCLASSIFIED	bone	osteosarcoma	0.030426	0.379027
EW-7	UNCLASSIFIED	bone	ewings_sarcoma	0.033271	0.392164
MHH-ES-1	UNCLASSIFIED	bone	ewings_sarcoma	0.033529	0.396173
SK-ES-1	UNCLASSIFIED	bone	ewings_sarcoma	0.046787	0.451673
ES3	UNCLASSIFIED	bone	ewings_sarcoma	0.052945	0.469907
EW-1	UNCLASSIFIED	bone	ewings_sarcoma	0.064792	0.501954
NOS-1	UNCLASSIFIED	bone	osteosarcoma	0.08527	0.540824
TE-441-T	UNCLASSIFIED	soft_tissue	rhabdomyosarcoma	0.090832	0.556505
KYM-1	UNCLASSIFIED	soft_tissue	rhabdomyosarcoma	0.120658	0.604567
Saos-2	UNCLASSIFIED	bone	osteosarcoma	0.144098	0.610494
SJRH30	UNCLASSIFIED	soft_tissue	rhabdomyosarcoma	0.147412	0.634355
RD	UNCLASSIFIED	soft_tissue	rhabdomyosarcoma	0.152964	0.630491
ES6	UNCLASSIFIED	bone	ewings_sarcoma	0.193503	0.657416
MG-63	UNCLASSIFIED	bone	osteosarcoma	0.193668	0.648616
A673	UNCLASSIFIED	soft_tissue	rhabdomyosarcoma	0.213658	0.695508
ES5	UNCLASSIFIED	bone	ewings_sarcoma	0.226582	0.679877
H-EMC-SS	UNCLASSIFIED	bone	chondrosarcoma	0.232506	0.678508
RH-41	UNCLASSIFIED	soft_tissue	rhabdomyosarcoma	0.271921	0.737629
NY	UNCLASSIFIED	bone	osteosarcoma	0.274973	0.709597
CAL-72	UNCLASSIFIED	bone	osteosarcoma	0.292958	0.701103
EW-18	UNCLASSIFIED	bone	ewings_sarcoma	0.293711	0.723045
EW-11	UNCLASSIFIED	bone	ewings_sarcoma	0.351304	0.725716
EW-3	UNCLASSIFIED	bone	ewings_sarcoma	0.383347	0.749094
U-2-OS	UNCLASSIFIED	bone	osteosarcoma	0.419073	0.762566
CHSA8926	UNCLASSIFIED	bone	chondrosarcoma	0.516518	0.77471
CHSA0108	UNCLASSIFIED	bone	chondrosarcoma	0.653688	0.808161
EW-24	UNCLASSIFIED	bone	ewings_sarcoma	0.99801	0.8864
TC-71	UNCLASSIFIED	bone	ewings_sarcoma	1.06284	0.895082
CHSA0011	UNCLASSIFIED	bone	chondrosarcoma	1.2745	0.842379
HuO-3N1	UNCLASSIFIED	bone	osteosarcoma	1.28576	0.837348
CAL-78	UNCLASSIFIED	bone	chondrosarcoma	1.64326	0.903715
HuO9	UNCLASSIFIED	bone	osteosarcoma	2.20811	0.920138
G-292-Clone-A141B1	UNCLASSIFIED	bone	osteosarcoma	2.63487	0.874793
SW684	UNCLASSIFIED	soft_tissue	fibrosarcoma	26.7941	0.974057
